# Supplementary material for: Interventions for Shiga toxin-producing Escherichia coli gastroenteritis and risk of hemolytic uremic syndrome: A population-based matched case control study
Source: PLoS One. 2022 Feb 4;17(2):e0263349. doi: 10.1371/journal.pone.0263349 (PMC8815883; doi:10.1371/journal.pone.0263349)
Supplement: S1 Dataset — (XLSX) [file pone.0263349.s002.xlsx]

## Sheet: Demographic
Study_ID	Age	Sex_code	Area_code
1	2	1	1
2	74	0	1
3	14	0	1
4	3	0	1
5	21	0	1
6	2	0	1
7	27	0	1
8	64	0	1
9	28	0	1
10	79	0	1
11	30	0	1
12	2	1	1
13	36	1	1
14	2	0	1
15	73	0	1
16	6	1	2
17	2	0	2
18	3	0	2
19	2	0	2
20	15	1	2
21	3	0	2
22	70	0	2
23	9	1	2
24	10	1	2
25	2	1	2
26	89	0	2
27	2	1	2
28	78	0	2
29	14	1	2
30	3	0	2
31	21	1	2
32	81	1	2
33	79	1	2
34	36	1	2
35	2	0	2
36	65	0	2
37	5	1	2
38	80	0	2
39	77	0	2
40	34	1	2
41	3	1	2
42	40	0	2
43	67	1	2
44	66	1	2
45	9	1	2
46	13	0	2
47	15	0	2
48	7	0	2
49	0	0	2
50	56	0	2
51	78	0	2
52	3	1	2
53	28	0	2
54	2	1	3
55	4	0	3
56	4	0	3
57	7	0	3
58	5	1	3
59	65	0	3
60	3	1	3
61	3	0	3
62	2	1	3
63	1	1	3
64	2	1	3
65	4	1	3
66	5	0	3
67	6	0	3
68	2	1	3
69	1	0	3
70	74	1	3
71	91	0	3
72	2	1	3
73	84	0	3
74	11	0	3
75	2	1	3
76	1	1	3
77	2	1	3
78	9	1	3
79	10	0	3
80	1	1	3
81	5	0	3
82	5	1	3
83	3	1	3
84	2	1	3
85	4	1	3
86	13	0	3
87	68	0	3
88	3	1	3
89	2	1	3
90	6	1	3
91	1	1	3
92	6	1	3
93	30	0	3
94	4	1	3
95	1	1	3
96	2	1	3
97	1	1	3
98	71	0	3
99	9	0	3
100	4	1	3
101	3	1	3
102	2	1	3
103	15	1	3
104	72	0	3
105	15	0	3
106	4	1	3
107	5	1	3
108	25	0	3
109	2	1	3
110	22	0	3
111	1	1	3
112	31	0	3
113	4	1	3
114	3	0	3
115	3	0	3
116	1	1	3
117	66	0	3
118	5	1	3
119	22	0	3
120	2	1	3
121	2	0	3
122	56	0	3
123	20	0	3
124	3	1	3
125	4	1	3
126	0	1	3
127	6	0	3
128	2	1	3
129	4	1	3
130	6	1	3
131	14	1	3
132	5	1	3
133	3	1	3
134	5	1	3
135	3	1	3
136	4	1	3
137	70	0	3
138	91	0	3
139	0	1	3
140	77	1	3
141	31	0	3
142	6	1	3
143	4	1	3
144	8	0	3
145	3	1	3
146	3	1	3
147	1	1	3
148	1	1	3
149	5	1	3
150	1	1	3
151	56	0	3
152	5	0	3
153	16	0	3
154	17	0	3
155	2	0	3
156	3	1	3
157	3	0	3
158	3	0	3
159	2	0	3
160	1	0	3
161	1	0	3
162	2	1	3
163	4	1	3
164	5	0	3
165	7	0	3
166	2	0	3
167	5	1	3
168	6	0	3
169	3	0	3
170	11	1	3
171	6	0	3
172	1	1	3
173	5	1	3
174	3	0	3
175	6	1	3
176	3	0	3
177	4	0	3
178	82	0	3
179	4	0	3
180	6	0	3
181	3	0	3
182	2	1	3
183	70	1	3
184	1	0	3
185	5	0	3
186	18	0	3
187	4	1	3
188	4	0	3
189	2	0	3
190	6	0	3
191	4	0	3
192	3	1	3
193	6	1	3
194	2	1	3
195	10	0	3
196	4	0	3
197	4	0	3
198	5	0	3
199	3	0	3
200	4	1	3
201	20	0	3
202	5	1	3
203	23	0	3
204	2	0	3
205	6	1	3
206	4	1	3
207	5	0	3
208	1	0	3
209	2	1	3
210	3	0	3
211	50	0	3
212	6	0	3
213	20	0	3
214	25	0	3
215	4	0	3
216	4	1	3
217	24	0	3
218	5	1	3
219	1	0	3
220	6	0	3
221	65	0	3
222	2	0	3
223	65	0	3
224	5	1	3
225	5	1	3
226	1	0	3
227	4	1	3
228	3	0	3
229	5	0	3
230	60	0	3
231	2	0	3
232	1	0	3
233	5	1	3
234	2	1	3
235	1	0	3
236	1	0	3
237	1	0	3
238	5	0	4
239	11	0	4
240	15	1	4
241	1	1	4
242	5	1	4
243	2	1	4
244	24	0	4
245	1	0	4
246	6	0	4
247	3	1	4
248	2	1	4
249	4	1	4
250	1	1	4
251	1	1	4
252	34	0	4
253	20	0	4
254	39	0	4
255	9	0	4
256	15	0	4
257	18	0	4
258	6	0	4
259	3	0	4
260	4	1	4
261	30	0	4
262	0	0	4
263	4	1	4
264	4	0	4
265	2	0	4
266	5	1	4
267	2	1	4
268	3	1	4
269	2	1	4
270	4	1	4
271	4	1	4
272	4	1	4
273	5	0	4
274	3	0	4
275	1	0	4
276	6	0	4
277	2	0	4
278	5	0	4
279	3	1	4
280	5	0	4
281	3	0	4
282	5	0	4
283	2	1	4
284	2	1	4
285	2	0	4
286	5	0	4
287	6	0	4
288	5	1	4
289	12	1	4
290	4	0	4
291	14	0	4
292	6	1	4
293	6	1	4
294	1	1	4
295	1	1	4
296	1	1	4
297	6	1	4
298	1	0	4
299	3	1	4
300	4	1	4
301	6	0	4
302	4	1	4
303	5	1	4
304	1	0	4
305	5	1	4
306	2	1	4
307	3	0	4
308	6	1	4
309	2	0	4
310	6	0	4
311	25	0	4
312	48	0	4
313	1	0	4
314	36	0	4
315	59	0	4
316	45	0	4
317	22	0	4
318	57	0	4
319	3	1	4
320	23	0	4
321	5	0	4
322	9	0	4
323	39	0	4
324	35	0	4
325	60	0	4
326	21	0	4
327	21	0	4
328	16	0	4
329	18	0	4
330	14	0	4
331	20	0	4
332	57	0	4
333	3	1	4
334	39	0	4
335	12	0	4
336	53	0	4
337	4	1	4
338	33	0	4
339	46	0	4
340	28	0	4
341	20	0	4
342	35	0	4
343	4	1	4
344	12	0	4
345	53	0	4
346	4	0	4
347	10	0	4
348	40	0	4
349	8	0	4
350	5	0	4
351	1	0	4
352	8	1	4
353	35	0	4
354	47	0	4
355	9	0	4
356	24	0	4
357	33	0	4
358	20	0	4
359	33	0	4
360	6	1	4
361	4	1	5
362	5	1	5
363	63	0	5
364	2	1	5
365	2	0	5
366	2	1	5
367	5	0	5
368	6	0	5
369	47	0	5
370	2	1	5
371	43	0	5
372	3	0	5
373	11	0	5
374	4	0	5
375	7	0	5
376	28	0	5
377	4	1	5
378	6	1	5
379	37	0	5
380	7	0	5
381	25	0	5
382	6	0	5
383	2	1	5
384	7	0	5
385	2	1	5
386	48	0	5
387	36	0	5
388	40	0	5
389	20	0	5
390	6	0	5
391	4	1	5
392	4	1	5
393	9	0	5
394	19	0	5
395	5	0	5
396	3	1	5
397	27	0	5
398	26	0	5
399	6	1	5
400	3	0	5
401	20	0	5
402	6	1	5
403	39	0	5
404	19	0	5
405	4	0	5
406	2	1	5
407	4	0	5
408	24	0	5
409	26	0	5
410	23	0	5
411	6	1	5
412	3	1	5
413	59	0	5
414	31	0	5
415	6	0	5
416	18	0	5
417	74	0	5
418	4	0	5
419	56	0	5
420	68	0	5
421	86	0	5
422	11	1	5
423	45	0	5
424	45	0	5
425	6	1	5
426	5	1	5
427	23	0	5
428	70	0	5
429	42	0	5
430	11	0	5
431	4	0	5
432	7	0	5
433	31	0	5
434	25	0	5
435	1	1	5
436	77	0	5
437	1	0	5
438	8	0	5
439	7	0	5
440	15	0	5
441	66	0	5
442	4	1	5
443	34	0	5
444	6	0	5
445	12	0	5
446	23	0	5
447	82	1	5
448	6	0	5
449	25	0	5
450	3	1	5
451	3	1	5
452	41	0	5
453	66	0	5
454	73	0	5
455	10	1	5
456	1	1	5
457	2	1	5
458	9	0	5
459	3	0	5
460	27	0	5
461	30	0	5
462	40	0	5
463	64	0	5
464	22	0	5
465	70	0	5
466	78	0	5
467	55	0	5
468	1	1	5
469	18	0	5
470	16	0	5
471	4	1	5
472	4	1	5
473	12	0	5
474	66	0	5
475	1	0	5
476	68	0	5
477	24	0	5
478	21	0	5
479	32	0	5
480	8	0	5
481	3	1	5
482	6	1	5
483	1	0	5
484	1	0	5
485	90	0	5
486	83	0	5
487	80	0	5
488	2	1	5
489	6	1	5
490	68	0	5
491	1	1	5
492	79	0	5
493	77	0	5
494	32	0	5
495	1	0	5
496	57	0	5
497	1	1	5
498	62	0	5
499	14	1	5
500	13	0	5
501	4	0	5
502	7	0	5
503	83	0	5
504	9	1	5
505	7	0	5
506	12	1	5
507	31	0	5
508	5	1	5
509	4	0	5
510	4	0	5
511	27	0	5
512	14	1	5
513	62	0	5
514	6	0	5
515	2	0	5
516	65	0	5
517	25	0	5
518	4	1	5
519	3	1	5
520	3	0	5
521	56	0	5
522	2	0	5
523	84	0	5
524	11	0	5
525	25	0	5
526	78	0	5
527	49	0	5
528	22	0	5
529	14	0	5
530	26	0	5
531	78	0	5
532	21	0	5
533	46	0	5
534	2	1	5
535	71	0	5
536	6	1	5
537	30	0	5
538	7	1	5
539	70	0	5
540	46	0	5
541	0	0	5
542	45	0	5
543	5	1	5
544	54	0	5
545	18	0	5
546	8	1	5
547	19	0	5
548	20	0	5
549	1	0	5
550	1	0	5
551	80	0	5
552	3	0	5
553	24	0	5
554	34	0	5
555	5	1	5
556	7	1	5
557	19	0	5
558	49	0	5
559	27	0	5
560	86	0	5
561	62	0	5
562	20	0	5
563	10	1	5
564	46	0	5
565	3	1	5
566	85	0	5
567	25	0	5
568	15	1	5
569	27	0	5
570	1	1	5
571	15	1	5
572	4	0	5
573	4	0	5
574	20	0	5
575	26	0	5
576	2	1	5
577	3	0	5
578	19	0	5
579	86	0	5
580	53	0	5
581	63	0	5
582	26	0	5
583	1	0	5
584	3	0	5
585	24	0	5
586	82	0	5
587	23	0	5
588	23	0	5
589	25	0	5
590	59	0	5
591	12	1	5
592	78	0	5
593	29	0	5
594	58	0	5
595	74	0	5
596	14	0	5
597	13	0	5
598	10	0	5
599	10	1	5
600	19	0	5
601	2	0	5
602	69	0	5
603	42	0	5
604	22	0	5
605	14	1	6
606	68	0	6
607	85	0	6
608	80	0	6
609	64	0	6
610	5	0	6
611	1	0	6
612	28	0	6
613	2	1	6
614	21	0	6
615	8	0	6
616	55	0	6
617	22	0	6
618	87	0	6
619	25	0	6
620	1	0	6
621	3	0	6
622	58	0	6
623	2	1	6
624	7	1	6
625	69	0	6
626	1	1	6
627	4	1	6
628	9	1	6
629	35	0	6
630	12	1	6
631	18	0	6
632	12	1	6
633	4	0	6
634	70	0	6
635	55	0	6
636	67	0	6
637	8	1	6
638	51	0	6
639	7	0	6
640	13	1	6
641	6	0	6
642	13	0	6
643	15	0	6
644	6	0	6
645	2	1	6
646	54	0	6
647	22	0	6
648	86	0	6
649	58	0	6
650	49	0	6
651	14	1	6
652	9	0	6
653	68	0	6
654	2	1	6
655	3	1	6
656	76	0	6
657	75	0	6
658	35	0	6
659	77	0	6
660	30	0	6
661	1	1	6
662	28	0	6
663	5	1	6
664	8	1	6
665	17	0	6
666	5	0	6
667	12	0	6
668	3	1	6
669	15	1	6
670	2	1	6
671	2	1	6
672	35	0	6
673	1	0	6
674	78	0	6
675	23	0	6
676	3	1	6
677	1	0	6
678	5	1	6
679	11	1	6
680	2	0	6
681	17	0	6
682	14	1	6
683	2	0	6
684	4	0	6
685	4	1	6
686	14	1	6
687	0	1	6
688	30	0	6
689	8	1	6
690	6	0	6
691	66	0	6
692	5	0	6
693	2	1	6
694	1	0	6
695	25	0	6
696	80	0	6
697	63	0	6
698	39	0	7
699	5	1	7
700	82	0	7
701	17	0	7
702	2	1	7
703	2	0	7
704	2	1	7
705	3	1	7
706	65	0	7
707	2	0	7
708	12	1	7
709	24	0	7
710	3	1	7
711	3	1	7
712	14	0	7
713	3	1	7
714	12	0	7
715	20	0	7
716	30	0	7
717	2	1	7
718	3	0	7
719	38	0	7
720	61	0	7
721	14	0	7
722	18	0	8
723	54	0	8
724	17	0	8
725	56	0	8
726	5	0	8
727	49	0	8
728	49	0	8
729	9	0	8
730	15	1	8
731	63	0	8
732	63	0	8
733	13	0	8
734	5	0	8
735	5	0	8
736	4	0	8
737	3	0	8
738	9	0	8
739	7	0	8
740	11	0	8
741	14	0	8
742	7	0	8
743	14	1	8
744	65	1	8
745	12	1	8
746	2	1	8
747	3	1	8
748	37	0	8
749	9	1	8
750	19	0	8
751	11	0	8
752	81	0	8
753	34	0	8
754	3	0	8
755	21	0	8
756	26	0	8
757	14	1	8
758	8	1	8
759	29	0	8
760	5	1	8
761	28	0	8
762	2	0	8
763	4	0	8
764	2	0	8
765	85	0	8
766	51	0	8
767	67	0	8
768	86	1	8
769	2	0	8
770	4	1	8
771	22	0	8
772	1	1	8
773	2	0	8
774	12	0	8
775	4	1	8
776	3	0	8
777	17	0	8
778	7	0	8
779	8	0	8
780	6	0	8
781	22	1	8
782	10	0	8
783	9	0	8
784	1	1	8
785	76	1	8
786	7	0	8
787	7	1	8
788	11	0	8
789	14	0	8
790	2	1	8
791	23	0	8
792	2	1	8
793	5	1	8
794	3	0	8
795	50	0	8
796	78	1	8
797	90	0	8
798	3	0	8
799	14	1	8
800	60	0	8
801	7	1	8
802	19	0	8
803	74	0	8
804	26	0	8
805	9	0	8
806	0	0	8
807	66	1	8
808	70	1	8
809	3	1	8
810	13	0	8
811	2	1	8
812	19	0	8
813	66	0	8
814	4	0	8
815	55	0	8
816	57	0	8
817	85	1	8
818	7	0	8
819	0	1	8
820	1	1	8
821	2	0	8
822	5	0	8
823	1	0	8
824	7	0	8
825	1	1	8
826	20	0	8
827	12	0	8
828	82	0	8
829	75	0	8
830	2	0	8
831	1	0	8
832	1	0	8
833	2	0	8
834	1	0	8
835	1	0	8
836	2	0	8
837	0	0	8
838	8	0	8
839	8	0	8
840	0	0	8
841	4	0	8
842	0	0	8
843	2	0	8
844	1	0	8
845	1	1	8
846	7	1	8
847	6	1	8
848	10	0	8
849	31	0	8
850	2	0	8
851	72	1	8
852	51	0	8
853	69	0	8
854	6	0	8
855	3	1	8
856	5	0	8
857	6	1	8
858	13	1	8
859	74	1	8
860	87	0	8
861	1	0	8
862	6	1	8
863	2	1	8
864	1	1	8
865	5	1	8
866	1	0	8
867	6	1	8
868	5	1	8
869	13	1	8
870	71	0	8
871	2	0	8
872	12	1	8
873	63	0	8
874	10	0	8
875	4	0	8
876	8	0	8
877	4	1	8
878	10	0	8
879	2	1	8
880	1	0	8
881	52	0	8
882	67	1	8
883	12	0	8
884	4	0	8
885	61	0	8
886	5	1	8
887	4	1	8
888	4	0	8
889	5	0	8
890	2	0	8
891	4	0	8
892	6	0	8
893	9	1	8
894	2	1	8
895	3	1	8
896	2	0	8
897	4	1	8
898	6	0	8
899	1	0	8
900	91	0	8
901	81	0	8
902	2	1	8
903	5	1	8
904	53	0	8
905	3	1	8
906	3	0	8
907	4	1	8
908	53	0	8
909	22	1	8
910	60	0	8
911	9	1	8
912	71	0	8
913	54	1	8
914	11	0	8
915	49	1	8
916	15	1	8
917	6	1	8
918	25	0	8
919	50	1	8
920	10	1	8
921	70	0	8
922	84	0	8
923	61	0	8
924	84	0	8
925	65	1	8
926	80	0	8
927	2	0	8
928	1	1	8
929	0	0	8
930	1	0	8
931	1	1	8
932	1	1	8
933	1	1	8
934	2	1	8
935	2	0	8
936	1	1	8
937	2	1	8
938	0	1	8
939	1	1	8
940	1	1	8
941	1	0	8
942	2	0	8
943	1	1	8
944	5	1	8
945	2	1	8
946	4	0	8
947	3	1	8
948	7	0	8
949	8	1	8
950	3	1	8
951	81	0	8
952	1	1	8
953	59	0	8
954	1	1	8
955	85	0	8
956	5	1	8
957	2	1	8
958	8	1	8
959	2	1	8
960	24	1	8
961	1	1	8
962	3	0	8
963	2	0	8
964	2	1	8
965	2	1	8
966	1	0	8
967	0	1	8
968	4	1	8
969	3	1	8
970	1	1	8
971	1	1	8
972	1	0	8
973	4	1	8
974	1	1	8
975	4	0	8
976	1	1	8
977	2	1	8
978	3	1	8
979	10	1	8
980	5	0	8
981	0	1	8
982	3	0	8
983	3	0	8
984	2	0	8
985	1	1	8
986	10	1	8
987	90	0	8
988	5	1	8
989	2	0	8
990	12	0	8
991	87	1	8
992	7	1	8
993	10	1	8
994	5	1	8
995	2	1	8
996	5	1	8
997	32	0	8
998	10	0	8
999	2	0	8
1000	4	1	8
1001	17	1	8
1002	1	1	8
1003	3	1	8
1004	1	0	8
1005	9	0	8
1006	6	1	8
1007	5	0	8
1008	3	0	8
1009	1	0	8
1010	8	1	8
1011	6	0	8
1012	57	0	8
1013	2	0	8
1014	3	1	8
1015	11	1	8
1016	11	1	8
1017	4	0	8
1018	7	0	8
1019	1	0	8
1020	3	1	8
1021	3	1	8
1022	74	1	8
1023	85	0	8
1024	5	0	8
1025	12	0	8
1026	5	1	8
1027	2	1	8
1028	9	0	8
1029	7	1	8
1030	2	1	8
1031	1	0	8
1032	2	1	8
1033	4	1	8
1034	3	1	8
1035	11	1	8
1036	67	0	8
1037	5	1	8
1038	1	0	8
1039	7	1	8
1040	2	1	8
1041	1	1	8
1042	6	0	8
1043	83	1	8
1044	85	0	8
1045	6	1	8
1046	2	0	8
1047	4	0	8
1048	2	0	8
1049	2	1	8
1050	2	0	8
1051	2	0	8
1052	1	0	8
1053	2	0	8
1054	2	1	8
1055	70	0	8
1056	3	1	8
1057	6	0	8
1058	10	0	8
1059	9	0	8
1060	7	0	8
1061	4	0	8
1062	1	1	8
1063	3	1	8
1064	1	1	8
1065	9	1	8
1066	2	0	8
1067	8	0	8
1068	23	0	8
1069	3	0	8
1070	4	0	8
1071	1	1	8
1072	4	1	8
1073	23	0	8
1074	5	1	8
1075	2	0	8
1076	21	0	8
1077	1	1	8
1078	4	0	8
1079	19	0	8
1080	88	0	8
1081	11	1	8
1082	9	0	8
1083	77	0	8
1084	76	1	8
1085	1	0	8
1086	36	0	8
1087	66	0	8
1088	62	0	8
1089	70	1	8
1090	34	1	8
1091	80	0	8
1092	98	0	8

## Sheet: ID
Study_ID	CRF (0=control)
1	1
3	0
7	1
8	1
11	1
14	1
16	1
18	1
20	0
23	0
27	0
32	0
40	0
47	0
48	0
49	0
50	0
51	1
57	1
61	1
62	1
65	0
66	1
74	1
77	0
78	1
79	1
80	1
81	1
82	0
83	0
85	0
86	1
87	1
88	1
89	0
90	0
92	0
93	1
94	0
97	0
98	1
99	1
100	1
106	1
107	1
114	1
115	1
118	1
120	0
121	1
122	1
123	1
127	1
130	1
131	1
134	0
135	0
136	0
143	0
156	0
159	0
162	1
163	0
164	1
165	1
166	1
167	1
168	0
169	0
171	0
172	1
174	0
176	1
180	0
181	0
183	1
186	1
187	0
189	0
190	0
192	0
193	0
194	0
195	1
196	1
197	0
198	0
201	1
203	1
210	0
212	0
214	1
215	0
224	0
226	0
227	0
228	0
229	0
232	0
233	0
237	0
238	0
239	1
240	1
241	1
243	1
244	1
246	1
247	0
249	0
250	0
251	0
252	1
253	1
254	1
255	1
257	1
260	1
263	0
264	0
265	0
269	0
270	0
271	1
276	1
277	1
279	0
280	0
287	0
289	1
291	1
293	0
294	0
296	0
302	0
311	0
313	0
314	0
322	0
323	0
324	0
330	0
339	0
340	1
341	0
342	0
343	0
344	0
346	0
349	0
351	0
352	1
355	0
358	0
364	0
367	0
372	0
374	0
375	0
378	0
379	0
386	0
387	0
388	0
389	0
390	0
391	0
393	0
394	0
395	1
396	0
397	0
399	0
400	1
401	0
402	0
405	1
406	1
407	0
409	0
417	0
419	0
423	0
425	0
426	0
427	1
435	0
437	0
439	0
440	0
441	0
444	0
448	1
450	0
452	0
457	0
458	0
461	0
462	0
471	0
472	1
473	1
474	0
480	0
481	0
482	0
483	0
485	0
486	0
487	0
488	0
489	0
497	0
498	0
499	0
502	0
504	0
505	0
508	1
509	0
512	0
514	0
518	0
519	0
523	0
524	0
525	0
528	0
533	0
534	1
535	0
538	0
539	0
540	0
541	0
554	0
555	0
556	0
558	0
559	0
563	0
564	0
565	1
569	0
570	0
571	0
573	0
574	0
578	0
579	0
583	0
584	0
586	0
587	0
588	0
591	0
593	0
597	0
599	0
603	0
604	0
610	1
611	0
612	0
613	0
614	0
615	0
616	0
617	0
618	0
620	0
621	0
623	0
624	0
625	0
626	0
627	0
628	0
629	0
630	0
631	0
632	0
633	0
634	0
637	0
639	1
640	0
641	0
642	0
643	0
646	0
647	0
648	0
650	0
653	0
655	0
662	0
663	0
664	0
667	0
669	0
670	0
671	0
674	0
679	1
681	0
682	0
683	0
685	0
687	0
691	0
692	0
693	0
695	0
696	0
700	0
702	0
704	0
707	0
708	0
710	0
711	0
713	0
714	0
716	0
717	0
718	0
721	0
722	0
723	0
726	0
728	0
730	0
732	0
733	0
736	0
737	0
740	0
742	0
746	0
747	0
750	0
751	0
754	1
755	0
756	0
757	0
758	0
760	1
762	0
763	0
764	0
771	0
775	0
777	0
780	0
782	0
786	0
787	0
791	0
792	0
793	0
796	0
797	0
800	0
801	0
802	0
807	0
809	0
825	0
830	0
832	0
836	0
842	0
843	0
846	0
847	0
849	1
854	0
857	0
859	0
861	0
862	0
864	0
866	0
867	0
869	0
874	0
879	0
880	0
884	0
895	1
896	0
898	0
900	0
902	0
905	0
907	1
911	0
915	0
917	0
918	0
920	0
921	0
922	0
957	0
959	0
972	0
977	0
980	0
981	0
983	0
984	0
988	1
990	0
991	0
992	0
993	0
995	0
997	0
999	0
1000	0
1001	0
1005	0
1006	0
1007	0
1008	0
1009	0
1010	0
1011	0
1012	0
1014	0
1015	0
1020	0
1022	0
1024	0
1026	0
1033	0
1037	0
1039	0
1041	0
1043	0
1056	0
1063	0
1066	0
1067	0
1068	0
1069	0
1070	0
1071	0
1072	0
1075	1
1077	0
1078	0
1081	0
1085	0
1091	0

## Sheet: Characteristics
Study_ID	WEIGHT	WEIGHT_UNK	BSL_NSAIDS	BSL_IMDF	BSL_ABX
1	15		0	0	0
3	55		1	0	1
7	53		0	0	0
8	60		0	0	1
11	46		0	0	1
14	11		0	0	0
16	18		0	0	1
18	14		0	0	0
20	52		0	0	0
23		99	0	0	0
27	13		0	0	0
32	52		0	0	0
40		99	0	0	0
41		99	0	99	0
47	43		0	0	0
48	23		0	0	0
49	9		0	0	0
50		99	0	0	0
51	45		0	0	1
57	31		0	0	0
61			0	0	0
62	11		0	0	0
65	15		0	0	0
66	18
74	42
77	10		0	0	0
78	20
79			0	0	0
80	10
81	18
82		99	0	0	0
83	18		0	0	0
85		99	0	0	0
86	36		0	0	0
87	50		0	0	0
88	16		0	0	0
89	12		0	0	0
90	25		0	0	0
92	21		99	0	99
93	52
94	18		0	0	0
97	9		0	0	0
98	48		0	0	0
99	28		0	0	0
100	19		0	0	1
106	16		0	0	0
107	19		0	0	0
114	13		0	0	0
115	13		0	0	0
118	17		0	0	0
120		99	0	0	0
121	18		0	0	0
122	45		0	0	0
123	52		0	0	0
127	20		0	0	0
130	20		0	0	0
131	45		0	0	0
134	14
135	12
136	15
143	17		0	0	1
156	16		0	0	0
159	10		0	0	0
162	9		0	0	0
163	18		0	0	0
164	18		0	0	0
165	20		0	0	0
166	11		0	0	0
167	18		0	0	0
168	22		0	0	0
169		99	99	0	99
171	18		0	0	0
172	12		0	0	0
174		99	99	0	99
176	14		0	0	0
180		99	99	0	99
181	12		0	0	0
183	69		0	0	1
186		99	0	0	0
187	14		0	0	0
189	12
190	20		0	0	0
192	14		0	0	0
193	23		0	0	0
194	13		0	0	0
195	32		0	0	0
196	19		0	0	0
197	17		0	0	0
198	16		0	0	0
201	55		0	0	0
203	61		0	0	0
210	15		0	0	1
212	21		0	0	0
214	48		0	0	0
215		99	0	0	0
224	20		0	0	0
226	11		99	99	99
227	17		0	0	0
228			99	0	1
229		99	99	99	99
232	10		0	0	0
233	18		0	0	0
237	9		0	0	0
238	17		0	0	0
239	29		0	0	0
240	53		0	0	0
241	11		0	0	0
243	15		0	0	0
244	54		0	0	0
246	23		0	0	0
247	19		0	0	0
249		99	0	0	0
250	10		0	0	0
251	10		0	0	0
252	58		0	0	0
253	70		0	0	0
254	51		0	0	0
255	27		0	0	0
257	41		0	0	0
260	17		0	0	0
263	17		0	0	0
264	16		0	0	0
265	13		0	0	0
269	14		0	0	0
270	17		99	0	99
271	19		0	0	0
276	19		0	0	0
277		99	99	99	99
279	14		0	0	0
280		99	0	0	0
287		99	0	0	0
289	37		0	0	0
291	48		0	99	0
293	23		99	99	99
294		99	0	0	0
296	9		0	0	0
302	12		99	0	99
311	47		1	0	0
313	9		0	0	0
314		99	0	0	0
322	28		0	0	0
323	55		0	0	0
324		99	0	0	0
330		99	0	0	1
339	55		0	0	0
340	58		0	0	0
341		99	0	0	0
342		99	0	0	0
343	18		0	0	0
344	36		99	0	99
346	15		0	0	0
349	22		0	0	0
351	12		0	0	0
352	25		0	0	1
355	22		0	99	0
358	54		0	0	0
364	14		0	0	1
367	20		0	0	0
372	11		0	0	0
374	14		0	0	0
375	31		0	0	0
378	20		99	0	99
379	56		0	0	0
386	75		0	0	0
387	48		99	0	99
388	64		99	0	99
389	50		99	0	99
390	22		0	0	0
391	17		0	0	0
393	29		0	0	0
394		99	0	0	0
395	20		0	0	0
396	13		0	0	0
397	49		0	0	0
399	20		0	0	0
400	16		0	0	1
401		99	0	0	0
402	23		0	0	0
405	16		0	0	0
406	11		0	0	0
407	18		99	0	99
409	51		0	0	0
417	53		1	0	0
419	56		1	0	0
423		99	99	0	99
425	19		0	0	0
426	22		0	0	0
427	53		0	0	0
435	12		0	0	0
437	12		0	0	0
439	26		0	0	0
440			0		0
441	62		99	99	99
444	20		0	0	0
448	17		0	0	0
450	13		99	0	99
452	52		0	0	1
457	13		0	0	0
458	31		0	0	0
461	44		99	0	99
462	58		0	0	0
471	19		0	0	0
472	15		0	0	0
473	35		99	0	99
474	47		99	0	99
480	35		0	0	0
481	12		99	99	99
482	21		0	0	0
483	9		0	0	0
485	52		99	99	99
486	61		0	1	0
487	48		0	0	0
488	12		0	0	0
489			0	0	0
497	12		99	0	99
498		99	99	1	99
499		99	0	0	0
502	20		0	0	1
504	25		0	0	0
505	20		0	0	0
508	20		0	0	0
509	14		0	0	0
512		99	0	99	0
514	22		0	0	0
518	17		0	0	1
519	16		0	0	0
523		99	0	0	0
524	37		0	0	0
525	50		0	0	0
528	46		0	0	0
533	52		1	0	1
534	11		0	0	0
535	42		0	0	0
538	22		0	0	1
539	51		0	0	0
540		99	0	0	0
541	6		0	0	0
554	45		0	0	0
555	21		0	0	0
556	23		0	0	0
558	49		0	0	0
559		99	0	0	0
563	81		0	0	0
564	56		0	0	0
565	15		99	99	0
569		99	0	0	0
570	11		0	0	0
571		99	99	0	99
573	15		0	0	0
574		99	0	0	0
578	56		0	0	0
579	48		0	0	0
583	9		0	0	0
584	14		99	0	99
586	78		1	0	0
587		99	0	0	0
588	42		0	0	0
591	41		0	0	1
593		99	0	0	1
597	47		99	0	99
599	35		0	0	1
603		99	0	0	0
604		99	0	0	0
610	23		0	0	0
611	9		99	99	99
612	53		0	0	0
613	12		0	0	0
614	59		0	0	0
615	20		0	0	0
616	64		0	99	0
617	61		0	0	0
618	42		0	0	0
620	9		0	0	0
621		99	99	99	99
623	13		0	0	0
624	25		0	0	0
625	48		0	0	0
626	13		0	0	0
627	15		0	0	0
628	27		0	0	0
629	60		0	0	0
630	46		99	0	99
631		99	0	0	0
632	52		99	0	99
633
634	48		0	0	0
637	49		0	0	0
639	20		0	0	0
640	41		0	0	0
641	21		0	0	0
642	42		0	0	0
643	41		0	0	0
646	58		0	0	0
647	44		0	0	0
648	59		0	0	0
650	64		99	0	99
653	48		0	0	0
655	17		99	0	99
662	55
663	20		0	0	0
664	27		0	0	1
667	45		0	0	0
669	44		0	0	0
670	13		0	0	0
671	13		0	0	0
674	56		0	0	0
679	38		0	99	1
681	41		0	0	0
682	57		0	0	1
683	11		0	0	0
685	15		99	0	99
687			0	0	0
691		99	0	0	0
692	17		99	0	99
693	13		99	0	99
695		99	0	0	0
696	53		0	0	0
700	40		0	0	0
702	13		0	0	0
704	13		99	0	99
707	13		0	0	1
708	48		0	0	0
710			0	0	0
711	10		0	0	0
713		99	0	0	0
714	47		0	0	0
716		99	0	0	0
717	15			0
718	14		0	0	0
721		99	0	0	0
722		99	0	99	0
723		99	99	0	99
726	16		0	0	1
728	56		0	0	0
730	60		0	0	0
732	39		99	0	99
733	47		0	0	0
736	15		0	0	0
737	14		0	0	0
740	52		0	0	0
742	29		0	0	0
746	13		0	0	0
747	14		0	0	0
750	46		99	0	99
751	41		0	0	0
754	12		0	0	0
755		99	0	0	0
756		99	0	0	0
757	94		0	0	0
758	25		0	0	0
760	24		0	0	0
762	12		99	0	99
763	16		0	0	0
764	12		0	0	0
771		99	99	0	99
775	15		0	0	0
777	50		99	0	99
780	18		0	0	0
782	37		0	0	0
786	22		0	0	0
787	24		0	0	1
791	41		0	0	0
792	10		0	0	0
793	18		0	0	0
796		99	0	0	0
797	49		0	0	0
800		99	0	0	0
801	20		99	0	99
802	48		0	0	0
807	63		0	0	0
809	17		0	0	0
825	8		0	0	0
830	14		0	0	0
832	10		0	0	0
836		99	0	0	0
842		99	0	0	0
843	10		0	0	0
846		99	0	0	0
847	16		0	0	0
849	47		0	0	0
854	21			0
857	20		99	0	99
859		99	0	0	0
861		99	99	99	99
862		99	99	99	99
864		99	99	99	99
866		99	99	99	99
867		99	99	99	99
869	47		99	99	99
874		99	99	99	99
879	12		0	0	0
880	8		0	0	0
884	14		0	0	0
895	13		0	0	0
896	15		0	0	0
898	26		99	0	99
900	54		0	0	0
902	11		0	0	0
905	16		0	0	0
907	16		0	0	99
911	34		0	0	0
915	66		0	0	0
917	25		0	0	0
918	49		0	0	0
920	26		0	0	0
921	48		0	0	0
922		99	99	0	99
957		99	99	99	99
959	11		99	0	99
972	9		0	0	0
977	15		0	0	0
980	17		0	0	0
981	7		0	0	0
983	12		0	0	0
984	14		99	99	99
988	17		0	0	0
990			0	0	0
991	65		0	0	0
992	24		0	0	0
993	31		0	0	0
995	14		99	0	1
997	52		0	0	0
999			0	0	1
1000	14		0	0	0
1001	64		0	0	0
1005		99	99	99	99
1006	23		99	0	99
1007	20		0	0	0
1008	17		0	0	0
1009	11		99	0	99
1010	25		0	0	0
1011	20		0	0	0
1012		99	0	0	0
1014	14		0	0	0
1015	34		0	0	1
1020	15		0	0	0
1022	48		99	99	99
1024	18		0	0	0
1026		99	0	0	1
1033	14		99	0	99
1037	17		0	0	0
1039	22		99	0	99
1041	11		0	0	1
1043			0	0	1
1056	15		0	0	0
1063	17		0	0	0
1066	12		0	0	1
1067	23		0	0	0
1068	50		0	0	0
1069	13		0	0	0
1070	16		0	0	0
1071	11		0	0	0
1072	15		0	99	0
1075	16		0	0	0
1077	9		0	0	0
1078		99	0	0	0
1081		99	0	0	0
1085		99	99	0	99
1091	63		0	0	0

## Sheet: Symptoms
Study_ID	VMT	VMT_DATE	VMT_DATEUNK	DIAR	DIAR_DATE	DIAR_DATEUNK	ABPAIN	ABPAIN_DATE	ABPAIN_DATEUNK	FVR	FVR_DATE	FVR_DATEUNK	BLDIAR	BLDIAR_DATE	BLDIAR_DATEUNK	BLDIAR_WST	BLDIAR_WSTDATE	BLDIAR_WSTDATEUNK
1	1			1			1			1			1			3
3	99		99	1			1			99		99	1			3			data suppressed due to conflicts in patient privacy policy
7	0			1			1			1			1			2
8	0			1			1			1			1			3
11	0			1			1			1			1			3
14	0			1			1			1			1			3
16	1			1			1			0			1			2
18	0			1			1			0			1			1
20	0			1			1			0			1			2		99
23	0			1			1			1			0
27	0			1			1			1			1			1
32	0			1			0			0			1			2
40	0			1			1			0			1			1
47	99			1			1			0			0
48	0			1			1			0			1			1
49	0			1			0			0			1			1
50	0			1			1			1			1		99	1
51	0			1			1			0			1			3		99
57	1			1			1			1			1			2
61	1			1			1		99	1			1			1
62	0			1			1			1			1			2		99
65	0			1			1			1			1			2
66	0			1			1			0			0
74	1			1			1			1			1			2
77	0			1			0			1			1			1
78	1			1			1			1			0
79	1			1			1			1			1		99	1		99
80	0			1			0			0			1			99
81	0			1			1			1			1			2
82	0			1			1			0			1			2
83	0			1			1			0			1			1
85	0			1			1			0			1			2		99
86	1			1			1			1		99	1			3
87	0			1			1			1			1			3
88	0			1			1			1			1			3		99
89	0			1			1			1			1			3		99
90	0			1			1			1			1			3		99
92	0			1			1			1			1			1
93	1			0			1			0			1			1
94	0			1			1			1			1			1
97	1			1			99			0			1			2
98	1			1			1			1			1			2		99
99	1			1			1			1			1			3
100				1			1			1			1			2
106	0			1			99			1		99	1			99		99
107	1			1			1			0			1			1
114	1			1			99			0			0
115	0			1			1			1			1			3
118	1			99			1			1			1			3
120	0			1			1			0			1			99
121	1			1			1			1			1			99		99
122	0			1			1			1			1			2
123	0			1			1			1			1			2
127	1			1			1			1		99	0
130	1			1			1			1			1			3
131	0			1			1			1			1			3
134	0			1			1			1			1			2
135	0			1			1			1			1			2
136	0			1			1			1			1			1
143	0			1			1			0			1			2
156	0			1			1			0			1			2		99
159	0			1			1			0			1			1
162	1			1			0			0			1			3
163	0			1			1			0			1			2
164	1			1			1			1			0
165	1			1			1			0			1			1
166	1			0			0			0			0
167	1			1			1			1			1			99		99
168	0			1			1			1			1			2
169	1		99	1		99	1		99	1		99	1		99	99		99
171	0			1			1			1			1			2
172	1			1			99			1			1			2
174	0			1			0			0			1			99
176	0			1			0			1			1			99		99
180	0			1			1			1			1			1
181	0			1			1			1			1			2
183	99			1			0			0			0
186	1			1			1			1			1			3
187	1			1			99			1			1			2
189	1			1			1			0			1			1
190	1			1			1			0			1			99		99
192	1			1			1			1			1			2
193	0			1			1			1			1			3
194	0			1			1			0			1			1
195	1			0			0			1		99	0
196	0			1			1			1			1			99
197	0			1			1		99	0			1			3		99
198	0			1			1			1			1			2
201	1			1			1			0			0
203	1			1			1			1			1			2
210	0			1			1			0			1			1
212	1			1			1			0			1			2
214	99		99	1			1			1			1			99		99
215	0			1			99			0			1			2
224	0			1			1			0			1			2
226	0			1			0			0			1			1
227	0			1			0			0			1			1
228	0			1			1			1			1			2
229	99			1		99	1		99	99			1		99	99		99
232	0			1			0			0			1			2
233	0			1			1			1			1			2
237	0			1			99			0			1			2
238	1			1			1			0			1			3
239	1			1			1			1			1			3
240	1			1			1		99	1			1		99	99		99
241	1			1			1			1			0
243	1			1			99			1			1			2
244	0			1			1			1			1			3
246	1			1			1			0			1			2
247	1			1			1			0			0
249	0			1			1			1			1			1
250	0			1			0			0			0
251	0			1			0			1			1			1		99
252	0			1			1			1			1			3
253	0			1			1			1			1			2
254	0			1			1			1			1			2
255	0			1			1			0			1			1
257	0			1			1			1			1			1
260	0			1			1			1			1			2
263	0			1			1			1			1			99		99
264	0			1			1			1			1			2
265	1			1			1			1			1			2
269	1			1			1			1			1			3
270	0			1			1			1			1			1
271	0			1			0			1			0
276	0			1			1			1			1			2
277	1			1			1			99			1			99		99
279	0			1			1			0			1			1
280	1			1			1			1			1			1
287	0			1			1			0			1			1
289	1			1			1			1			1			2
291	1			1			1			1			1			3		99
293	0			1			1			0			1			2
294	0			1			99			0			1			2
296	0			1			99			0			0
302	0			1			1			1			1			3
311	0			1			1			0			1			2		99
313	0			1			1			1			1			1
314	0			1			1		99	1			1			2
322	1			1			1			1			1			2
323	0			0			1			0			0
324	0			1			1			0			1			1
330	1			1			1			0			1			1
339	1			1			1			0			1			2
340	0			1			1			0			1			1
341	0			1			1			0			1			99
342	1			1			1			1			1			2
343	0			1		99	1		99	0			1		99	99		99
344	1			1			1			0			1			1
346	0			1			1			0			1			3
349	0			1			1			1			0
351	0			1			1			0			1			2
352	1			1			1			1			1			3
355	0			1			1			0			1			2
358	1			1			1			0			1			3
364	0			1			99			0			1			2
367	0			1			1			0			1			3
372	1			1			1		99	1			1			99		99
374	0			1			1			1			1			2
375	0			1			1			0			1			3
378	0			1			1			1			1			1		99
379	1			1			1			0			1			2
386	0			1			1			0			1			2
387	0			1			1		99	1		99	1			3
388	0			1			1			0			1			3
389	0			1			1			1			1			1
390	0			1			1			1			1			2
391	1			1			99		99	1			1			3
393	0			1			1			0			1			2
394	0			1			1			0			1		99	1		99
395	1			1			1			1			1			2		99
396	0			1			1			1			1			2		99
397	1			1			1			0			1			1
399	0			1			1			1			1			2
400	0			1			1			1			1			3
401	0			1			1			0			1			1
402	0			1			0			0			1			1
405	0			1			1			1			1			2
406	0			1			1			1			1			2
407	0			1			1			0			1			1
409	0			1			1			1			1			3
417	0			1			1			0			1			2
419	0			1			1			0			1			2
423	0			1			1			0			1			2		99
425	0			1			1			0			0
426	0			1			1		99	0			1			1
427	1			1			1			1			1			1
435	1			1			1			1			1			1
437	0			1			1			1			1			2
439	1			1			1			1			1			2
440	0			1			1			1			1			1
441	99		99	1		99	1		99	0			1			99
444	0			1			1			0			1			2
448	1			1			1			1			0
450	0			1			1			1			1			1
452	0			1			1			1		99	1			1
457	1			1			0			0			1			1
458	0			1			1			0			1			1
461	1			1			1			0			1			1
462	0			1			1			0			1			3
471	0			1			1			0			1			1
472	1			1			99			1			1			3
473	1			1			1			1			1			99		99
474	0			1			1			1			1			2
480	1			1			1			0			1			3
481	0			1			1			0			1			99		99
482	0			1			1			0			1			3
483	0			1			99		99	0			1			1
485	99			99			1			99			1		99	99		99
486	0			1			1			1			1			3
487	0			1			1			0			1			2
488	0			1			1			0			1			2
489	1			1			1		99	1			1			2
497	0			1			0			0			0
498	0			1			1			99			1			2		99
499	1			1			1			0			1			1
502	0			1			1			0			1			2
504	1			1			1			0			1			2
505	0			1			1			0			1			2
508	0			1			0			0			1			3
509	0			1			1			1			1			2
512	1			1			1			0			1			2
514	0			1			0			0			1			2
518	0			1			1			0			0
519	0			1			1			1			1			1
523	0			1			1			1			1			2
524	0			1			1			0			1			1
525	0			0			1			0			1			2
528	0			1			1			0			1			3
533	0			1			1			0			1			3
534	1			1			0			1			99
535	1			1			1			0			1			1		99
538	0			1			0			1			1			2
539	0			1			1			0			1			3
540	0			1			1			0			0
541	0			1			99			0			1			1
554	0			1			1			1			1			2
555	0			1			0			1			0
556	1			1			1			0			1			1		99
558	0			1			1			0			0
559	0			1			1			0			1			2
563	1			1			1			0			1			1
564	0			1			1			0			0
565	0			1			1		99	1			1			2
569	99			1			1			0			1			2
570	0			1			99			1			1			2
571	0			1			1			0			0
573	1			1			0			0			1			1
574	0			1			1			0			1			2
578	0			1			1			1			1			3
579	0			1			1			0			1			2
583	0			1			0			0			1			1
584	0			1			99			1			1			2
586	0			1			1			1			1			2
587	0			1		99	1		99	0			1		99	2
588	1			1			1			1			1			2
591	0			1			1			0			1			2
593	0			1			1			0			1			1
597	0			1			1			0			1			1
599	1			1			1			1			1			2
603	0			1			1			1			0
604	0			1			1			0			1			2
610	1			1			1			99		99	1			3
611	0			1			1			0			1			1
612	1			1			1			1			1			2
613	0			1			0			1			1			1
614	0			1			1			1			1			3
615	0			1			1			0			1			3
616	0			0			1			0			1			2
617	0			1			1			0			1			1
618	0			1			1			0			1			3
620	1			1					99	1			1			1
621	0			1			1			0			1			99		99
623	0			1			99			0			1			3
624	1			1			1			1			1			1
625	0			1			1			1			1			99
626	0			1			0			0			1			99		99
627	0			1			1			0			1			1		99
628	0			1			1			0			1			2
629	0			1			1			0			1			2
630	0			1			1			0			0
631	0			1			1			1			1			99		99
632	0			1			1			0			1			1
633	0			1			99			99			1			1		99
634	0			1			1			0			1			2
637	0			1			1			0			99		99
639	1			1			1			0			1			1
640	0			1			1			1			1			2
641	0			1			1			0			1			2
642	0			1			1			0			1			1
643	0			1			1			0			1			99		99
646	0			1			1			1			1			3
647	0			1			1			1			1			1
648	0			1			1			1			1			3
650	0			1			1			0			1			99		99
653	0			1			0			0			1			1
655	0			1			1		99	1			1			99
662	0			1			1			1			0
663	0			0			1			0			0
664	1			1			0			1			0
667	0			1			1			0			1			1
669	0			1			1			0			1			2
670	0			1			0			0			1			1
671	0			1			0			0			1			1
674	1			1			1			1			1			3
679	1			1			1			1		99	1			2		99
681	0			1			1			0			0
682	0			0			1			0			1			99		99
683	0			1			0			0			1			3
685	0			1			0			0			1			2
687	0			1			0			0			1			2
691	1			0			1			1			1			1
692	0			1			0			0			0
693	0			1			0			0			1			1
695	0			1			1			0			1			1
696	0			1			1			0			1			1
700	0			1			1			1			1			1
702	0			1			99			1			1			1
704	0			1			0			0			1			1
707	1			1			1			1			1			2
708	0			0			1			0			0
710	0			1			1			1			1			2
711	0			1			1			1			1			2
713	0			1			1			1			1			2
714	1			1			1			0			1			3
716	0			1			1			0			1			99		99
717	0			1			1			0			1			3
718	0			1			0			0			1			2
721	0			1			1			0			0
722	1			1			1			0			1			1
723	1			1			1			1			1			1
726	0			1			1			0			1			2		99
728	1			1			1			0			1			2		99
730	0			1			1			1			1			2
732	0			0			1			1			1			2
733	0			1			1			1			0
736	0			1			1			1			0
737	0			1			0			0			1			1
740	0			1			1			0			0
742	1			1			1			0			1			1
746	0			1			99			0			1			3
747	1			1			0			1			1			2
750	0			1			1			1			1			2
751	0			1			1			0			1			2
754	0			1			1			1			1			99		99
755	0			1			1			1			1			2
756	0			1			1			0			1			1
757	0			1			1			1			1			2
758	0			1			1			1			1			2
760	0			1			1			1			0
762	0			1			1			0			1			1
763	0			1			1			0			1			2
764	0			1			1			0			1			2
771	0			1			1			0			0
775	0			1			1			0			1			1		99
777	0			1			1			1			0
780	0			1			1			1			1			1
782	1			1			1			1			1			2
786	0			1			1			0			1			1
787	0			1			1			0			1			1
791	1			1			1			0			1			2
792	0			1			1			0			1			2
793	0			1			1			1			1			1
796	0			1			1			99			1			2
797	0			1			1			0			1			2
800	1			1			1			0			1			2
801	0			1			1			0			1			2
802	0			1			1			0			1			2		99
807	0			1			1			1			1			2
809	0			1			1			0			1			1
825	0			1		99	0			0			1			1
830	0			1			0			0			0
832	0			1			0			1			0
836	0			1		99	0			0			0
842	0			1		99	0			0			0
843	0			1			0			1			0
846	1		99	1		99	1		99	1		99	0		99
847	0			1			1			0			1			1
849	1			1			1			1			1			2
854	0			1			1			1			1			1
857	1			1			0			0			1			2
859	0			1			0			0			1			2
861	0			1			1			0			0
862	0			1			1			0			0
864	0			1			1			1			0
866	0			1			0			0			0
867	0			1			1			0			0
869	0			1			1			0			1			2
874	0			0			1			1			0
879	0			1			1			1			1			99		99
880	0			1			99			1			1			2		99
884	0			1			1			0			1			1		99
895	1			1			99		99	1			1			99		99
896	0			1			1			1			1			2
898	0			1			0			0			0
900	0			1			1			1			1			1
902	0			1			0			0			1			1
905	0			1			1			1			1			99		99
907	1			0			1			1			0
911	1			1			1			0			1			1
915	0			1			1			1			1			1
917	0			1						0			0
918	0			1			1			0			0
920	0			1			1			0			1			99		99
921	0			1			0			0			1			1
922	0			0			0			0			0
957	0			1			0			0			0
959	0			1			99			0			1			2
972	0			1			0			1			0
977	0			1			1			0			1			1
980	0			1			1			0			1			2		99
981	1			1			99			1			0
983	0			1			0			0			1			99
984	0			1			1			0			1			2		99
988	0			1			1			0			1			99		99
990	0			0			1			0			0
991	0			1			1			0			0
992	0			0			1			1			0
993	0			1			0			1			0
995	0			1			0			1			0
997	0			1			1			0			1			2
999	0			1			0			0			1			99		99
1000	1			1			1			1			1			1
1001	0			1			1			0			1			3
1005	0			1		99	0			0			0
1006	0			1			1			1			0
1007	0			1			1			1			1			1
1008	0			1			1			0			1			1
1009	0		99	1			1			1			1			1
1010	1			1			1			1			1			2
1011	0			1		99	1		99	1		99	0
1012	0			1			1			0			1			2
1014	0			1			0			0			1			2
1015	0			1			1			0			1			2
1020	0			1			1			0			1			1
1022	0			1			1			1			1			2
1024	0			1			1			0			1			2
1026	0			1			0			1			1			2		99
1033	1			1			99		99	0			0
1037	0			1			1			0			1			2
1039	1			0			0			1			0
1041	0			1			0			0			1			2
1043	0			1			0			0			1			1
1056	0			1			1			0			1			1
1063	1			1			99			1			1			1
1066	0			1			1			1			1			2		99
1067	0			0			1		99	0			0
1068	1			1			1			1			1			3
1069	0			1			1			0			1			2
1070	0			1			1			0			0
1071	0			1			0			0			0
1072	0			1			1			0			1			1
1075	1			1			1			1			1			1
1077	1			1			99			0			0
1078	0			1			1			0			0
1081	0			1			1			1			0
1085	1			1			1			1			0
1091	1			1			1			1			1			2

## Sheet: Blood Test
Study_ID	BLT	WBC_INT	WBC_INTDATE	WBC_INTDATEUNK	HB_INT	HB_INTDATE	HB_INTDATEUNK	PLT_INT	PLT_INTDATE	PLT_INTDATEUNK	CRP_INT	CRP_INTDATE	CRP_INTDATEUNK	BUN_INT	BUN_INTDATE	BUN_INTDATEUNK	CR_INT	CR_INTDATE	CR_INTDATEUNK	NA_INT	NA_INTDATE	NA_INTDATEUNK	AST_INT	AST_INTDATE	AST_INTDATEUNK	ALT_INT	ALT_INTDATE	ALT_INTDATEUNK	WBC_WST	WBC_WSTDATE	WBC_WSTDATEUNK	HB_WST	HB_WSTDATE	HB_WSTDATEUNK	PLT_WST	PLT_WSTDATE	PLT_WSTDATEUNK	CRP_WST	CRP_WSTDATE	CRP_WSTDATEUNK	BUN_WST	BUN_WSTDATE	BUN_WSTDATEUNK	CR_WST	CR_WSTDATE	CR_WSTDATEUNK	NA_WST	NA_WSTDATE	NA_WSTDATEUNK
1	1	9.8			11.7			29.2			1.5			15			0.3			134			27			9			9.8			6.4			3			1.5			37			0.8			133
3	1	6.66			9.5			23.3			0.2			8.8			0.5			140			22			14			6.66			9.4			22.6			0.4			9.2			0.6			139
7	1	8.8			13.8			6.9			3.8			48			0.5			135			21			20			46.9			6.2			2.1			12.8			92.9			4.1			122
8	1	8.05			13.7			12.4			0.4			18.3			0.6			136			28			25			14.76			5.2			0.5			4.3			46.5			1.1			134
11	1	8.2			14.2			17.8			1.3			11.5			0.5			139.3			16			13			15.9			10.3			8.4			1.1			36.4			5			133.5
14	1	12			11.6			21.8			5.2			6.6			0.2			134			28			12			51.83			7.5			2.4			15.36			68.3			3.44			128
16	1	10.6			14.2			25			1.6			8.6			0.2			130.8			34			11			15.9			6.9			3.3			1.6			32.1			0.9			130.8
18	1	9.7			9.2			7.1			0.2			51.2			0.8			135			62			24			12.9			6.9			5.1			0.2			51.2			0.8			135
20	1	9.2			15.1			19.3			0.5			9.1			0.8			140			27			17			9.2			14.3			18.7			0.5			9.6			0.8			140
23	0
27	0
32	1	16.5			14			20.7						27.2			1.4			144			21			8
40	1	8.4			15.6			19.6			1					99			99			99			99			99			99			99			99			99			99			99			99
47	1	4.5			11.4			27.4			0.1			9.1			0.6			141			23			21			9.4			10			27.4			0.2			9.1			0.7			139
48	1	4.8			14.2			20.7			0.1			6.6			0.4			139			29			16			7.4			14.2			20.7			0.1			9.9			0.4			139
49	0
50	1	10.37			15.8			35.1			0.7			10.2			0.6			143			25			18			16			16.3			29.2			2.1					99			99			99
51	1	23			13.3			36			7.2			30			0.4			141			23			16			23			6.6			0.5			8.9			54.2			1.2			130
57	1	8.5			13.1			20.8			1.2			10			0.3			140			24			13			11.8			6.5			2.2			2.5			82.2			1.7			136
61	1	17.8			11.4			4.3			5.8			88			3.1			129			189			151			31.9			5.9			3.9			9			103			4.8			129
62	1	10.4			11.7			9.3			0.7			23			0.3			134			45			11			11.8			5.7			2.3			0.7			50			0.9			133
65	1	11.7			13.9			17.9			2.2			14.3			0.3			134			36			12			33.8			7.3			3.7			13.6			14.8			0.4			125
66	1	11.96			13.6			29.1			2			13.6			0.3			139			31			22			11.9			9.3			2.5			2.7			44.8			2.5			134
74	1	9.7			14.1			15.3			1.8			11.6			0.6			135			16			7			9.7			8.4			2.5			6.7			28			0.8			137
77	1	8.3			11.5			39.7			0.1			6			0.2			138			29			10			8.3			11.5			39.7			0.1			6			0.2			138
78	1	14.4			7.3			3			0.7			224			14.8			127			159			79			14.4			5.6			0.9			5.8			224			14.8			127
79	1	20.71			14.2			8.9			8.8			26			0.6			130			28			8			20.71			5			0.6			8.9			47.9			1.1			130
80	1	9.5			6			1.6			0.2			81			0.9			132			70			30			12.7			5.1			1.6			0.2			81			0.9			132
81	1	10.5			13.5			27.6			0.2			11.2			0.2			141			28			15			20.2			5.3			0.8			3			106			3.7			135
82	0
83	0
85	0
86	1	14			15.6			31			0.8			10			0.5			137			15			11			14			4.9			1			1.5			63			2.3			136
87	1	24.49			17.1			22.3			24.1			42.2			1			138			15			16			37.4			7.1			1.4			30.9			62.3			1.5			129
88	1	22.47			14.3			30.7			1.7			12.2			0.3			137			27			10			22.47			5.4			1.7			4.9			40.7			1			135
89	1	13.5			14.2			30.2			0.3			4.7			0.2			141			34			12			13.5			12.9			15.2			0.3			11.8			0.3			140
90	1	7.44			13.9			28			1.2			8.2			0.4			139			26			18			7.44			11.9			22.7			1.2			15.5			0.5			139
92	0
93	1	10.3			9.2			2.5			4.3			26.3			1			140			52			25			11.49			6.4			2.8			4.3			31			1			140
94	1	12.8			12.6			28.3			2			9.5			0.3			135			43			19			12.8			12.6			28.3			2			12.9			0.3			135
97	0
98	1	26.6			14.4			3.4			4.7			56			1.8			129			28			15			26.6			6.9			1			4.7			56			1.8			129
99	1	12			14			27.8			5.7			12.3			0.5			135			41			28			32.8			5			1.7			6.2			125			8			132
100	1	14.8			12.8			29.3			0.3			17			0.4			137			28			14			19.4			6.2			2.2			0.9			72			1.4			130
106	1	7.6			9.6			3.6			0.5			92.3			3.5			131			126			58			7.9			4.4			2.1			0.4			142.7			4.1			130
107	1	11.4			14			41.7			1			15			0.3			136			24			14			21.4			5.9			1.7			1.8			87.7			3.7			134
114	1	14.15			10.2			4.1			2			62.9			1.3			135			58			34			14.15			7.4			3.6			5			62.9			1.3			135
115	1	17.54			14.8			28.9			5.9			15.6			0.3			132			27			14			18.62			6			1.4			11.7			71.6			2.2			131
118	1	10.3			14.8			20.3			3			10			0.4			139			24			14			10.7			7.7			3.7			7			23.9			0.9			135
120	0
121	1	9.6			13.4			44			1.4			8.5			0.2			138			23			10			16			6.5			1.3			1.5			66.6			4.5			133
122	1	15.3			16			12.4			3			16			0.5			132			19			20			15.3			7.6			1.5			4.1			35			1.7			123
123	1	19.9			18			21.2			4.9			13			0.8			131			21			12			21.3			6			1.9			15.6			50			3.8			131
127	1	10.6			13.8			36.1			0.3			13.5			0.4			139			25			12			13.4			4.5			0.7			0.3			88.4			2.3			139
130	1	12.1			14.7			28.4			2.2			9			0.3			136			36			17			17			6.3			0.7			3.3			71			1.4			131
131	1	11.3			17			30.6			1.2			9.5			0.6			138			27			12			12.2			9.3			4.8			1.6			37.7			1.1			135
134	1	12.6			15.3			42.7			0.3			8.1			0.3			138			38			15			12.6			14.4			38.1			0.3			10.7			0.3			138
135	1	14.4			13.7			4.13			1.1			6.3			0.2			138			33			19			16			12.4			41.3			3.7			6.3			0.2			138
136	1	13.3			14.6			35.9			0.2			8.3			0.3			139			30			13			13.3			12.5			30.5			1.8			8.3			0.3			137
143	1	8.11			12.5			20.1			1.9			6.2			0.3			139			27			10
156	1	7.1			11.9			22.2			0
159	1	9.99			11.1			10.6			0.4			14.8			0.3			139			34			10			10.8			10			1.8			0.7			16.6			0.3			138
162	1	8.4			8.4			6.1			0.5			183.2			5.8			128			105			102			10.5			6.7			2			0.9			192.3			6.1			128
163	0
164	1	17.54			7.1			5.3			0.7			94.8			3.2			134			120			37			17.54			6			4.8			1.5			110.5			3.3			134
165	1	9.99			9.2			3.5			1.4			138.3			11.3			130			86			125			16.28			6.4			1.5			1.8			168.2			12.4			130
166	1	7.38			9			6.5			1.3			128.2			3.9			130			126			85			9.17			6.5			3.2			4.9			142.8			5.3			130
167	1	25.3			15.4			43			2.5			10			0.3			131			26			15			25.3			6.7			1.9			3.3			39			1.1			131
168	1	11.9			14			27.2			1.2			8.7			0.3			136			32			18			13.6			12.6			27.2			1.2			8.7			0.3			136
169	1			99			99			99			99			99			99			99			99			99			99			99			99			99			99			99			99
171	1	18.29			13.8			38.2			0.5			15.3			0.4			138			35			15			18.29			13.8			38.2			0.5			15.3			0.4			138
172	1	21			13.5			2.3			1.6			47			1			121			108			35			22.1			6.7			2.3			1.6			47			1			121
174	0
176	1	25.9			14.5			37.6			3.8			14.9			0.3			133			23			9			39.14			7.7			1.5			8			14.9			0.5			129
180	0
181	1	7.81			11.9			41.8			0.2			12			0.2			136			32			15
183	1	8.11			12.7			2			5.2			60.9			4			139			57			27			11.1			8.1			2			5.2			60.9			4.5			139
186	1	38.4			13			38			13.7			34.4			1.8			132			39			17			44.8			7.1			14			16.7			87.2			4.4			130
187	1	10.7			14			33.7			3.3			13			0.3			136			41			23			28.6			8.8			10.6			15.3			14.5			0.3			131
189	1	6.8			12.2			27			0			8			0.3			140			42			15			6.8			12.2			27			0			8			0.3			140
190	0
192	1	18.38			11.8			40.5			1.2			13.6			0.2			137			32			19			30.09			5			3.9			5.1			19			0.5			137
193	1	10.79			12.9			22.8			0.6			13.7			0.4			135			25			10			10.79			12.4			21.1			0.6			14.1			0.4			135
194	1	7.6			12.5			39.1			0.1			10.2			0.2			140			24			11			7.6			12.4			35.2			0.2			10.2			0.3			137
195	1	9.3			6.9			5.7			0.1			74			1.8			137			45			16			9.3			6.1			5.1			0.1			74			1.8			137
196	1	11.5			13			43.4			0.1			11.9			0.3			140			28			9			17			4.4			1.1			1.5			100			4.1			132
197	1	10			13.7			42			0.2			9			0.4			138			34			8			11			13.3			42			0.2			11			0.4			138
198	1	7			14.1			34			0.1			7			0.3			141			27			14			13			11.7			31			2			8			0.4			138
201	1	8.92			13.5			25.6			1.8			11			0.6			140			17			10			12.1			6.4			2.8			4.1			23			1			136
203	1	25.4			15.3			3.1			16.9			31			1.4			131			42			8			26.1			6			0.5			17.6			46			2.6			131
210	0
212	0
214	1	18.2			10.9			6.4			8			15.6			1.1			134			46			18			21.1			6.1			2.4			9.7			44.9			3			134
215	1	12.54			14.6			47.9			0			7.3			0.29			137			25			10
224	1	8.2			13.3			25.9			0.6			18			0.4			134			57			63			8.2			13.3			25.9			0.6			18			0.4			134
226	0
227	0
228	1	8.8			12.2			30			1.7			8.7			0.3			141			30			8			8.8			12.2			30			1.7			8.7			0.3			141
229	0
232	0
233	0	11.9			13.2			30.1			1.8			16			0.3			135			33			18			11.9			11.6			25.9			1.8			16			0.4			135
237	1	9.3			13.3			17.1			0			14.7			0.2			142			44			21			9.3			13.3			17.1			0			14.7			0.2			142
238	1	18.4			13.9			31.9			1.5			7.4			0.3			132			27			11			18.4			12.6			25.7			1.5			7.4			0.4			132
239	1	12.3			15.5			28.7			1.1			12.4			0.4			137			21			17			17.7			5.6			3			3.2			64.4			6			130
240	1	13.5			18.1			29.6			4			17.2			0.6			138			20			9			17.4			6.5			1.2			4.3			90			2.6			133
241	1	14.8			8.8			5.9			0.3			29.8			1.5			128			110			20			14.8			5.3			5.8			0.3			71.9			2.7			128
243	1	15.1			10.1			3.2			2.9			52.4			2.2			128			147			65			19.64			5.5			2.7			2.9			58			3.2			128
244	1	22.2			16.1			21			5.8			7.2			0.4			134			16			12			50.1			6.3			1.6			20.3			69.5			2.1			127
246	1	10.8			12.4			2.2			2.8			83			3.3						214			66			12.9			6.5			2.1			3.3			153			7.6			124
247	1	14.5			10.7			1.9			2.7			64			2.7						176			70			14.5			4.9			1.7			3			106			6.2			128
249	0
250	1	6.7			9.6			24			0.1					99			99			99			99			99	6.7			9.6			24			0.1					99			99			99
251	0
252	1	16.8			17.1			19.5			9.3			6.3			0.6			134			17			10			22.7			6.8			2.1			9.3			30.9			1.2			134
253	1	19.05			15.3			31.7			3.1			7.1			0.6			135			18			22			30.12			4.8			1.8			27.5			63.2			6.9			127
254	1	12.35			11.9			28.7			3.2			9.3			0.6			137			11			8			28.3			5.3			2.4			21.1			70.7			12.2			122
255	1	5.18			8.1			1			0.1			31.9			0.8			141			57			16			5.18			6.9			1			0.1			31.9			0.8			141
257	1	17.48			16.4			19.5			6.3			7.4			0.6			138			17			10			25.7			6.7			1.2			16.1			31.3			1.3			134
260	1	7.8			14.5			27			2.3			13			0.3			135			34			24			12			8.8			2			1.7			51			3			133
263	0
264	1	8.6			12.1			28.6			3.6			5.9			0.4			139			21			6			9.7			12.1			28.6			3.6			12.8			0.4			137
265	1	11.2			14.5			24.7			0.7			6.6			0.3			139			28			11			11.2			12.4			20.5			0.7			6.6			0.4			139
269	1	8.22			12.2			22.6			1.1			13			0.2			134			47			17			25.64			5.9			5.2			5.1			13			0.3			130
270	1	9.02			12.2			23.2			0			10			0.3			143			25			8			9.02			12.2			12.2			0			10			0.3			141
271	1	9.55			9.1			4.8			0.6			41.3			0.6			141			38			14			10.26			8.3			4.8			0.6			41.3			0.6			141
276	1	16.14			14.2			35.4			3.5			11.9			0.3			135.3			17			8			38.77			6			1.4			14.7			118			3.6			132
277	1	36.93			10.1			1.4			2.2			67.6			2.3			125.9			147			126			36.93			6.9			0.9			4.9			107			2.7			125.9
279	1	11.3			13.1			31.7			0.7			10.4			0.3			141.8			36			16			11.3			13.1			26.6			0.7			10.4			0.3			141.8
280	0
287	0
289	1	9.5			16			23.6			2.3			9			0.6			139			23			14			19			6.6			1.2			6.2			106			5.5			132
291	1	12			14.5			25			0.9			12			0.7			133			20			15			48			7			1.6			15.3			64			3			118
293	0
294	0
296	0
302	1	10.7			15.3			17.8			0.7			14.9			0.3			131			35			14			20.1			9.8			1.5			5.5			23.2			0.9			128
311	1	10.8			14.3			34.9			0.2			4.7			0.5			137			14			11			10.8			12.8			34.9			0.2			5.3			0.6			137
313	1	8.9			12.6			29.7			0.2					99			99	140					99			99			99			99			99			99			99			99			99
314	1	6.5			12.1			19.6			0.9					99			99	166					99			99			99			99			99			99			99			99			99
322	1	12.3			13.8			38.8			0.3			20			0.4			136			26			13			12.3			12.7			26.8			0.3			20			0.4			136
323	1	6.8			13.1			22.2			0.9			9			0.6			143			18			13			6.8			12.1			21.6			1.4			12			0.6			141
324	1	7.3			12.5			23.2			0.2			11.5					99	142			13			8
330	0
339	1	10.3			15.2			24.8			2.5			9.9			0.6			142			16			17			17.3			12.3			24.8			5.4			13.5			0.6			139
340	1	11.2			14.2			19.5			1.3			8.3			0.5			139			25			17			15.4			4.9			1.1			3.2			46.3			2			135
341	1	13			16			35			0.6			12.6			0.7			137			17			22			13			16			35			0.6			12.6			0.7			137
342	1	6.8			13.9						21.9			8.7			0.5			140			13			11			6.8			13.9						21.9			8.7			0.5			140
343	1	10.1			12.6			30.9			0.1			9.5					99	141			25			16			10.1			10.8			16.6			0.1			16.7			0.4			141
344	1	8.8			13.9			22.1			0.8			16.7			0.5			141			22			15
346	1	7.9			12.8			45.3			0.2			6.6			0.2			139			25			7			8.7			12.8			44			2			8.7			0.2			139
349	1	8.8			14.1			28.2			0.2			11.4			0.5			137			34			16			8.8			12.6			28.2			0			11.4			0.5			137
351	1	13.5			13.1			35.3			0.2			5.6			0.3			138			29			10			13.5			7.2		99	5.1			0.2			8			0.3			137
352	1	11.1			10.4			1.6			2.9			83			1.5			132			94			22			13.2			3.7			1.2			2.9			138.4			1.9			132
355	1	11.4			15.6			20.5			1.2					99			99			99			99			99
358	1	9.8			13.6			25.6			1.2			12.9			0.7			145			17			10			9.8			13.6			25.6			1.2			12.9			0.7			145
364	0
367	0
372	1	12.27			13.6			41.8			1.3			9.3			0.3			139			39			10.6			22.8			9.9			16.9			3.3			11.2			0.3			138
374	0
375	1	9.1			14.8			31.6			0.8
378	0
379	1	8.81			15.1			23.1			2.1			8			0.3			134			16			18			8.81			12.9			23.1			2.1			10			0.4			134
386	1	3.8			15.8			32			0.2			12.2			0.7			141			29			35			3.8			15.4			28.3			0.2			12.2			0.8			140
387	1	10.5			13.6			20.8			0.4			9			0.7			140.5			13			8			11.2			12.5			15.9			2.1			10			0.7			136
388	1	14.3			16.2			29.8			2.5			8.8			0.6			138.6			22			44			14.3			14			22.1			2.5			9.4			0.6			136.7
389	1	9.2			14.5			27.4			0.3			9.3			0.7			139.2			14			8			9.2			12.7			25.8			0.4			10.7			0.8			137.2
390	1	13.8			14.4			29.6			7.9			11.4			0.3			140			56			50			13.8			13.6			29			7.9			11.4			0.4			140
391	1	11.8			13.2			31.9			2			11.2			0.3			144			25			10			12.6			12.2			29.8			2			11.2			0.3			140
393	1	10.4			14.2			20.6			0.9			9.9			0.4			142			28			12			12.3			13.2			20.6			0.9			15			0.5			139
394	1	7.1			13.3			23.7			0			8.3			0.6			138			15			13			7.1			13.3			23.7			0			8.3			0.6			138
395	1	10.7			14.9			34.5			0.1			8.2			0.4			143			23			22			21.3			10.3			3.2			1.3			20.9			0.7			135
396	1	8.09			13			26.8			0.8			8			0.2			137			29			13			8.09			12.7			26.8			0.8			8			0.3			137
397	1	14.2			12.8			26.8			0.6			8.3			0.4			136			19			16			14.2			10.9			25.7			1.3			8.3			0.5			136
399	1	13.5			14			38.4			0.5			14.3			0.3			137.8			33			18			13.5			12.3			30.9			0.5			14.3			0.3			137.8
400	1	31			15.8			51			0.9			18			0.3			132			23			8			84			7.1			1			8.6			33			1.6			126
401	1	12.6			13.1			37.9					99	15.4			1			142			14			8			12.6			13.1			37.9					99	15.4			1			142
402	0
405	1	11.5			15			24.4			1.4			12.7			0.3			140			41			21			16.83			5.8			1.6			5.8			87			4.3			132
406	1	13.4			14			35.2			0.9			11			0.2			136			54			18			23.6			4.3			1.3			10.8			95			4.2			135
407	1	11.82			13.4			34.4			0.4			12			0.3			137			25			10			11.82			13.4			34.4			0.4			12			0.3			137
409	0	8.4			13			24.3			0.1			4.1			0.6			142			20			14			8.4			13			24.3			0.3			17			0.7			142
417	1	15.9			13.9			25.6			4.2			13.5			0.7			138			15			10			30.3			10.4			20.9			17.1			24.5			0.8			132
419	1	7.6			14.6			21.7			7.4			11.6			0.7			140			19			10			7.7			13.9			21.7			10.7			11.6			0.7			140
423	1	12.1			15			29.7			1.9					99	0.9			140			19			19
425	1	10.5			14			34.5			0			16.5			0.3			139			40			43			10.5			14			34			0			18.5			0.4			139
426	0
427	1	15.1			9.9			32			0.7			12.2			0.5			140			11			6			20.7			10			3.8			9.6			28.8			2.7			130
435	1	12.1			14.7			27.8			0.4					99			99			99			99			99
437	1	12.73			11.5			41.5			2			8.7			0.2			141			30			11			12.78			11.5			37.4			2			13.5			0.2			139
439	1	9.35			13.7			24.8			0.8			14.1			0.4			136			30			28			9.35			13.7			24.8			0.8			14.1			0.4			136
440	1	9.86			13.3			24.6			0.1			18.3			0.4			137			28			13			9.86			13.3			24.6			0.1			18.3			0.5			137
441	1	8.17			14.8			24.6			2.7			13.5			0.5			135			63			39			8.17			14.3			24.6			2.7			13.5			0.5			135
444	0
448	1	7.4			12.4			17.5			0.2					99			99			99			99			99	8.62			7.3			12.2			0.2			70.4			1.5			138
450	1	7.3			11.5			31.7			0.8			9.3			0.3						26			11
452	1	9.04			13.7			21.9			0.1			11.9			0.6			138			16			15			9.79			11.3			21.9			0.5			11.9			0.7			138
457	0
458	1	10.5			13.8			30.3			1.9			12.5			0.4			140			28			21
461	1	8.3			14.1			26.2			1.1			6			0.6			136			38			26			9.1			11.7			25.3			1.9			8.8			0.6			133
462	1	6.89			13.9			15.5			1.5			12.3			0.6						15			10
471	0
472	1	17.1			14.2			40			1.8			16.5			0.3			137			40			22			41.3		99	7.6			1			28			67.4			2.8			135
473	1	12.9			11.9			25.2			2.2			9.5			0.4			138			19			12			21.09			4.8			1.8			3.3			57			2.1			136
474	1	11.3			13.8			23			1.6			14			0.7			132			26			17			11.3			11.2			20			1.6			14.6			0.7			131
480	1	10.25			14.3			33.3			0.3			10.9			0.4			141			24			14			10.25			14.3			33.3			0.3			10.9			0.4			141
481	1	11.7			13.9			20			0.3			10			0.2			137			49			13
482	1	7.1			12.6			28			0.2			10.9			0.3			142			23			11			7.1			12.6			28			0.2			10.9			0.3			142
483	0
485	1	12.1			15.5			13.7			5.5			21			0.8			141			19			14			56.5			7.3			4.9			40.8			108			1.1			128
486	1	7.8			12.9			7.2			1.2			22.3			0.7			143			19			11			24.6			7.2			7.2			21.5			51			1.8			128
487	1	10.74			10.9			32.8			3.1			13			0.5			138			19			15			15.11			10.9			31.7			4.4			13			0.5			134
488	1	9			12.7			26.7			1.9			10			0.3			139			34			16			9			12.7			19.4			1.9			10			0.3			139
489	1	7.9			14.2			24.1			0.9			14			0.3			140			27			14			7.9			14.2			24.1			0.9			14			0.3			140
497	1	7.2			12.1			25.9			0.4			9.9			0.2					99	32			19			12.1			12.1			24.3			0.4			9.9			0.2					99
498	1	9.4			11.9			9.3			8.9			10.8			0.6			136			12			11					99			99			99			99			99			99			99
499	1	7.8			15.9			25.2			0.6
502	1	9.9			12.7			23.7			0.1			12.5			0.4			139			20			9			10.3			12.7			23.7			0.1			12.7			0.4			138
504	1	7.1			14.8			29.3			1.6			17.6			0.5			140			20			10			7.1			12.9			25.1			1.6			17.6			0.5			139
505	1	6.6			13.7			27.4			1.1			6.7			0.4			138			20			9			6.6			13.1			27.4			1.1			8.8			0.4			138
508	1	15.3			13.4			27.3			0.2			8.4			0.4			141			29			15			15.3			10.3			4			0.3			28			0.8			137
509	0
512	0
514	1	6.9			13.1			25.2			0			9			0.4			141			26			18
518	0
519	1	9.1			12.2			29.1			1.5			8.9			0.2			138			26			13			9.1			12.2			29.1			1.5			8.9			0.2			138
523	1	11.2			11.5			9.8			1.4			18.4			0.8			142			22			13			11.2			8			8.9			2			22.1			0.8			141
524	0
525	1	9.5			12.4			26.8			2.2			14.5			0.5			139			17			7			9.5			12.1			25.3			5.3			14.5			0.5			138
528	1	12.7			12.7			24.2			5.2			6.7			0.5			138			15			12			12.7			10.7			20.6			5.9			6.7			0.5			138
533	1	10.85			15.4			21.3			1			12			0.5			135			16			14			12.25			12.1			20.7			1.8			12			0.6			135
534	1	26.1			13.1			3.2			1.7			51			1.1			132			146			54			29.3			6.1			2.4			6.7			63.3			1.8			132
535	1	14.9			13.3			28.4			1.2			21.3			0.7			136			12			10			15.3			9.8			40.4			3.7
538	0
539	1	8.1			12.9			24			0.1			16			0.6			140			37			28			16.6			11.5			23			13.2			16			0.8			134
540	0			99			99			99			99			99			99			99			99			99			99			99			99			99			99			99			99
541	1	17.8			12.6			74			0.4			4.7			0.2			138			38			14			17.8			10.5			45			0.4			6.1			0.2			136
554	1	11.9			14.6			27.6			0.4			10			0.7			140			24			27			11.9			13.4			24.3			2.4			10			0.7			135
555	1	7.23			13			28.9			0.9			10			0.4			139			27			21			10.37			11.8			28.9			0.9			11			0.4			139
556	1	11.6			14.1			28.1			1.8			13.2			0.4			136			27			25			11.6			12.6			21.1			1.8			13.2			0.5			136
558	1	8.32			13.9			22.2			0.5			8.4			0.6			138			12			9			8.32			12.7			21.7			0.5			9.2			0.6			138
559	0
563	1	8.9			15.8			35.7			0.2			18.3			0.6			140			21			26
564	1	5.99			16.3			21.6			0.8			9			0.6			137			15			8			7.92			14.8			21.5			1			15			0.8			133
565	1	14.4			13.5			25.1			1.5			8.3			0.3			136			30			15			14.4			8.3			2.1			1.5			23			0.6			136
569	1	10.3			12.2			17.8			4
570	0
571	0
573	1	5.3			12.2			26.2			0.3
574	1	7.5			12.4			34.3			0.4			6			0.6					99	16			6
578	1	11.5			15.3			17.6			0.9			14			0.7			141			19			18			20.7			7.2			2.4			5.5			36.4			1.3			138
579	1	19.6			12.6			39.9			8.2			16.5			0.7			136			21			5			24.1			7.4			7.9			14.7			68.3			2.8			135
583	1	7.6			12.6			25.6			0.4			6.8			0.3			139			34			14			7.6			12.6			25.6			0.4			6.8			0.3			139
584	0
586	1	9			12.4			19.1			4.1			14.1			0.6			138			20			12			21			8.1			5.1			24.3			53.5			1.9			129
587	1	5.78			13.9			20.1			0			15.8			0.5			142.3			13			11			6.8			12.3			16.8			0.2			16.2			0.5			139
588	1	8.6			13.6			22.4			1.5			10			0.5			138			18			13			8.6			12.7			21.9			1.5			10.3			0.6			138
591	1	10.9			14			32			1.6			12			0.4			137			26			18			10.9			13.1			29			1.6			12			0.5			137
593	1	9.6			14			29.7			1.5			5			0.6			137			17			19			15.1			14			26.4			2.8			8			0.6			137
597	1	6.84			14.2			27.3			0			6.8			0.7			138.8			13			8			6.84			14.2			27.3			0			6.8			0.7			138.8
599	1	9.69			14.9			25			0.3			12.9			0.4			140.3			23			11			9.69			13			23.2			0.3			12.9			0.4			140.3
603	1	6.5			12.7			18.2			0.2			5.9			0.5					99	18			16			7.9			11.7			15.9			0.2			7.1			0.6			140
604	1	12.6			13.8			27.4			0.7			7.6			0.5			139			15			10			12.7			12			25.1			1.7			9.4			0.5			131
610	1	9.9			14.5			24.7			3.5			8.4			0.3			140			33			13			16.6			4.9			0.4			3.5			53.9			1			134
611	0
612	1	14			14.6			23			2.2			7			0.6			139			14			9			14			13.4			23			4.3			8			0.6			137
613	1	16.9			12.5			36.6			12.7			7			0.2			132			34			13			12.8			11.4			25.9			12.7			7			0.2			132
614	1	12			13.8			23			1.6			9			0.6			141			16			9			14.9			13.1			22.1			2			9			0.6			137
615	1	13			14.7			32			1.2			13			0.3			139			29			21			13			12.7			32			1.2			13			0.4			137
616	1	10.9			14			21.2			1.9			10			0.5			140			21			14			13.9			12.4			20.3			11.2			10			0.7			140
617	1	9.7			14			28.2			0.3			9			0.5			139			16			29			9.7			12.7			23.5			0.3			11			0.6			139
618	1	9.3			14			16.4			1.5			18.4			0.6			139			30			16			9.4			12.3			15.2			6.3			18.4			0.6			135
620	0
621	0
623	1	8.9			13.5			25			2.1			10			0.2			138			34			14			8.9			13.5			25			2.1			10			0.2			138
624	1	5.8			13.9			26.7			0.3			12.4			0.4			140			23			14			5.8			13.9			26.7			0.3			12.4			0.4			140
625	1	5.6			12.7			10.2			1.2			14			0.5			135			22			16			9.4			11.7			10.2			5.6			23			0.6			135
626	0
627	1	8.6			13			21.7			0.1			8			0.3			140			23			7			8.6			11.8			21.7			0.1			10			0.3			140
628	0			99			99			99			99			99			99			99			99			99
629	0
630	1	12.27			14.3			26.4			2.3			13.4			0.5			138			27			52			12.27			13.7			24.1			2.3			13.4			0.6			137
631	1	8.7			15.2			23.4			1.1						0.6			140											99			99			99			99			99			99			99
632	1	8.5			15.4			31.2			0.4			9			0.5			137			17			8			8.5			15.4			31.2			0.4			9			0.5			137
633	1	6.7			11.6			38.6			0.1			11.3			0.3						24			12
634	1	10.7			13.3			20.4			5.1					99			99			99			99			99	10.7			13.3			20.4			5.1					99			99			99
637	0
639	1	11.7			13.4			28.5			0.5			20			0.5			137			20			8			11.7			6.3			3.1			0.5			34			0.8			136
640	1	7.08			13.3			26.1			0.3			6			0.5			141			21			11			7.08			12.3			26.1			0.3			10			0.5			139
641	0
642	0
643	0
646	1	14.11			15.2			20.3			1.3			14.7			0.5			138			15			11			14.11			13.4			18.7			2.4			14.7			0.5			138
647	1	13			13.1			27.6			2			9			0.5			136			11			7			13			13.1			27.6			2			12			0.7			136
648	1	22.2			11.5			16.4			21.4			21.9			1.2			137			13			10			22.2			8			11.5			21.4			22.9			1.2			137
650	0
653	1	14.4			14.2			22.3			1.7																		14.4			12			22.3			3.3			14.6			0.6			141
655	0
662	1	7.4			13.8			23.2			0.8			8.7			0.6			139			14			9			10.93			13			23.8			2.2			8.9			0.6			134
663	1	16			11.9			36.5			0.4			15.5			0.3			141			29			21
664	1	19.7									0.4			13			0.5			141			23			13			19.7									0.4			13			0.5			141
667	0
669	1	7.03			16.7			19.2			0.3			9.8			0.7			137			17			12			7.03			16.4			19.2			0.3			12			0.7			137
670	1	14.5			12.5			28.1			0.2			3.3			0.3			136			42			19			14.5			12.5			28.1			0.2			3.3			0.3			136
671	1	9.81			12.6			28.9			0			8.3			0.2			139			31			12			9.81			12.6			28.9			0			9.1			0.2			139
674	1	15.4			13.2			21.5			3.9			25			0.8			141			18			13			15.4			11.4			18.1			7			25			0.8			135
679	1	12.4			14			32.8			1.4			13			0.4			139			19			13			14.6			5.7			3.3			1.4			74.3			1.8			134
681	0
682	0
683	1	8.8			12.8			35			0			10.5			0.2			140			27			12			8.8			12.8			35			0			10.5			0.2			140
685	1	10.4			12.9			26.5			0			13.4			0.3			140			32			19			10.4			12.9			26.5			0			13.4			0.3			140
687	1	10.53			13.5			31.3									0.2			138			77			44			10.53			13.5			31.3									0.2			138
691	1	7.94			14.2			21.7			0.2			17			0.6			141			13			11			8.36			12.9			20.1			0.7			20			0.6			140
692	1	9			15.3			26			0.1					99			99			99			99			99			99			99			99			99			99			99			99
693	1	9.8			12.4			27.6			0.1					99			99			99			99			99			99			99			99			99			99			99			99
695	1	7.6			14.4			15			0.4					99			99			99			99			99	7.6			14.4			15			0.4					99			99			99
696	1	6.19			8.6			17.6			1.4			15.9			1			140			20			16			6.19			8.5			17.6			1.4			15.9			1			140
700	1	10.6			11.1			12.2						15			1			129					99			99	10.6			10.4			12.2					99	15			1			129
702	0
704	0
707	1	12			14.5			42			0.9			9			0.2			133			24			12			15			11.2			18			2			11			0.3			133
708	1	13.5			15.7			20.4			5.4			14.6			0.5			136			20			9			13.5			15			20.4			5.4			14.6			0.5			136
710	1	18.39			15.1			24			0.4			12.4			0.3			135			32			15			18.52			14.7			15.6			0.4			12.4			0.3			134
711	1	21.98			12.2			13.5			0.4			11.3			0.3			136			36			20			21.98			10.1			7.4			0.4			11.3			0.3			135
713	0
714	1	14.3			15.4			34.4			0.1			10			0.5			143			15			17			14.3			13.1			28.8			0.1			10			0.6			139
716	1	9.3			14.6			22.9			0.3			10.8			0.5			141			8			10			9.3			14.6			22.9			0.3			10.8			0.5			141
717	0
718	1	10.16			13.1			30.3			0			15			0.2			139			37			27
721	0
722	1	4.1			13.4			24.2			0.3			4.8						140			18			12
723	1	7.3			13.6			13.1			0.3			7.9			0.6			142			22			13			7.3			13.6			13.1			0.3			7.9			0.6			142
726	0
728	1	16.5			15.3			27.6			1.9			12.5			0.5			135.4			20			20			16.5			12.7			24.4			1.9			12.5			0.5			135.2
730	1	7.7			16.1			21.1			0.3			15			0.8			144			23			19			7.7			15			21.1			0.3			15			0.9			143
732	1	9.37			12.1			20.2			0.5			6.4			0.6			143			19			13			9.37			10.1			19.2			0.9			10.4			0.7			143
733	0
736	0
737	1	11.23			11.9			30.7			0.2			15			0.3			139			31			15			11.23			11.9			30.7			0.2			15			0.3			139
740	1	10.9			14.7			22.3					99			99			99			99			99			99	10.9			14.7			22.3					99			99			99			99
742	1	8.36			13.6			35.5			0.5			14			0.4			143			23			21			8.36			13.3			25.4			0.5			15			0.4			143
746	1	9.4			13			41.5			0.1			12.2			0.3			139			40			20
747	0
750	1	5.95			14.2			27.1			9.6			10.3			0.6			139			22			11			5.95			11.5			25.2			9.6			10.3			0.6			139
751	1	12.1			14.6			26.6			0.6			9.9			0.4			137			23			14			12.1			14.2			21.9			1.4			9.9			0.4			137
754	1	30.5			14.3			28.4			2.3			9.9			0.2			131			23			9			30.5			7.1			2.1			18.8			23.7			0.9			126
755	1	11.8			15.3			24.6			2.3			6			0.6			135			19			22
756	1	10			14.1			23.2			1.2			8			0.6			137			19			12
757	1	11.8			16.8			25.4			2.2			6.4			0.6			139.8			32			41			16.1			14.6			24.4			2.2			9			0.6			138.3
758	1	16.2			15.8			23.5			1.2			20.9			0.3			129			27			19			16.2			13.3			23.5			1.2			20.9			0.4			129
760	1	11.7			13.5			34.7			5.9			17.2			0.4			135			25			13			16.1			5.1			0.7			16.7			82			2.5			137
762	0
763	1	10.2			13.1			31.8			0			5.2			0.3			140			30			10			10.2			13.1			31.8			0			5.2			0.3			140
764	1	12.7			12.2			35.6			0			5.2			0.2			137			25			9			12.7			12.2			35.6			0			5.2			0.2			137
771	1	7.09			12.8			18.4			0.1			10.2			0.8			142			19			9
775	0
777	1	14.51			13.6			31.5			1.3			17.3			0.7			145			13			6
780	1	13.9					99			99	1.7					99			99			99			99			99	17.5			15.4			23.9			1.7					99			99			99
782	1	5.9			13.6			39.6			0			11.3			0.4			138			20			11			5.9			13.6			39.6			0			11.3			0.4			138
786	1	8.9			13.3			45.4			0			9.3			0.4					99	25			12
787	1	6.8			13.1			25.2			0.1			15.8			0.4			139			28			15			6.8			13.1			25.2			0.1			15.8			0.4			139
791	1	13.45			13.7			31.7			0.3			8.4			0.4			140			18			10			13.45			12.3			28.2			0.5			9.6			0.4			137
792	1	8.67			12.1			29.4			0			14.7			0.3			137			40			16					99			99			99			99			99			99			99
793	1	10.3			12.1			34.6			0.1			15.3			0.4			140			31			19
796	1	4.2			14.6			21.3					99	15			0.8			142			24			26
797	1	13.1			13.1			17.7			3.5			22			0.6			138			16			11			13.1			11.5			16.2			3.5			22			0.6			138
800	1	10.3			12.9			27.4			0.3			10.9			0.6			137			33			26			10.1			12.2			27.4			0.7			10.9			0.6			137
801	1	6.2			13.7			21.6			0.8
802	1	12			15			26.7			2.7			11.9			0.7			138			14			10			12			11.8			22.7			2.7			13.5			0.7			137
807	1	14			17.3			29.8			5.8			13			0.8			140			24			28			14			14.4			24.2			13.9			13			0.8			138
809	1	11.2			11.8			42.3			0.1			10.4			0.2					99	32			8			11.2			11.8			42.3			0.1			10.4			0.2
825	0
830	0
832	0
836	0
842	0
843	0
846	0
847	1	11.2			13.3			31.9			2.2			7.8			0.3			140			23			12
849	1	13.24			12.4			15.6			6.9			11.2			0.6			138			18			19			15.99			5.5		99	2.3		99	7.9			12.7			1.1		99	136
854	1	12.2			12.7			24.6			10.7																		12.2			12.7			24.6			10.7
857	0
859	1	10			15.9			33.1			0.4			16.4			0.7					99	25			19
861	0
862	0
864	0
866	0
867	0
869	1	8.1			15.2			24.2			1.9			20			0.8			141			25			18			8.1			15.2			24.2			1.9			20			0.8			141
874	0
879	1	7.76			10.6			25.6			0.1			10.4			0.2			142			30			15			9.75			10.6			25.6			0.1			13.1			0.3			139
880	0
884	0
895	1	12.1			13			25.5			0.9			12.6			0.3			141			28			10			21.7			4.9			0.9			0.9			63.6			1.7			135
896	0
898	1	10.1			13.2			41.3			0.2					99			99			99			99			99	10.1			13.2			41.3			1.9					99			99			99
900	1	5.94			11.7			12.8			1.3			16			0.7			143			12			7			5.94			11.3			12.8			1.3			16			0.7			143
902	0
905	1	20.6			14.1			29			3.4			15.9			0.4			136			33			17			20.6			12.4			24.5			3.4			15.9			0.4			136
907	1	12.05			10.4			4.5			0.1			141.5			3.9			130			106			70			23.42			8.1			0.7			5.3			141.9			3.9			130
911	1	14			16.3			31.5			0.6			9.7			0.5			137			25			13			15.8			14.7			16.9			0.6			11.1			0.5			134
915	1	9.4			18.7			22.7			0.6			9			0.8			140			21			17			9.4			15.9			19.4			0.6			9			1			140
917	0
918	1	8.4			12.3			18.1			0.4			9			0.6			140			14			11			8.4			12			21.9			0.4			9			0.6			140
920	1	23.2			15.1			10.8			2.1			64.6			2.5			129			90			33			23.2			13.4			5.5			2.1			67.6			2.8			128
921	1	8.34			11.5			19.2			0.9			18.4			0.8			145			19			11			8.34			11.5			19.2			0.9			18.4			0.8			145
922	0
957	0
959	0
972	1	8.8			11.8			31.6			0.1					99			99			99	33			14			8.8			11.8			31.6			0.1					99			99			99
977	1	7.37			12.37			31.9			0			8.1			0.3			137			31			15			7.37			12.37			31.9			0			8.1			0.3			137
980	1	11			12.5			28.3			0.1					99			99			99	29			15			11			12.5			28.3			0.1		99			99			99			99
981	0
983	0
984	0
988	1	13.1			11.1			2			0.4			33.3			0.7			138			77			15			13.1			5.1			1			1			59			1			136
990	0
991	1	6.96			12.4			12.8			1.3			17			1.4			145			18			10			6.96			10.1			9.1			0.1			30			2			143
992	1	7.3			13.8			30.4			0.3			11.5			0.4			139			25			12
993	0	9.55			11.9			21.6			5.9			12			0.5			133			59			39			9.55			11.9			21.6			5.9			12			0.5			133
995	0
997	1	8.4			12.3			19			1.2			6.8			0.5			144			13			11			11.8			11.4			19			1.2			7.9			0.6			143
999	1	9.9			12.7			9.1			0					99			99			99			99			99	9.9			11.7			9.1			0					99			99			99
1000	1	5.39			12.2			43.1			0			8			0.3			138					99			99	5.39			12.2			43.1			0			8			0.3			138
1001	0
1005	0
1006	1	16			13.4			7.9			10.8					99			99			99			99			99	16			13.4			7.9			10.8					99			99			99
1007	1	9.37			13.2			26.1			0.7			10			0.3			138			30			11			9.37			12.8			23.7			0.7			10			0.3			138
1008	0
1009	1	15.1			11.2			45.6			3.2					99			99			99			99			99	15.1			11.2			45.6			3.2					99			99			99
1010	1	9.37			14			30.7			0.5			11			0.4			137			26			13			9.37			13.9			24.6			3.3			11			0.4			136
1011	1	7.1			12.5			29.4			0.3			13.5			0.5			142			22			11
1012	1	6.22			14.3			23.4			2			17			0.7			142			22			41			6.22			12.9			23.4			2			17			0.7			142
1014	1	7.5			13			32.7			0			12			0.3						33			13			7.5			12.7			28.9			0			12			0.3
1015	0
1020	1	10.3			14.1			27.9			0			12.5			0.3					99	29			11					99			99			99			99			99			99			99
1022	1	15.3			15.2			17.3			5			57.9			8.3			142			18			6			25.2			10.4			22.1			23			83.1			8.4			140
1024	1	15.7			13.9			25.3			1.2			13.2			0.2			142			37			12					99			99			99			99			99			99			99
1026	1	10.3			13			41.4			0.2			8.9			0.3			137			24			11			10.3			11.5			26.6			0.2			12.1			0.3			137
1033	1	17			14.3			33			0.4			21			0.3			135									17			12.1			31			0.4			21			0.3			126
1037	1	7.31			11.7			30.4			0.3			14.3			0.4			139			32			14			8.08			11.7			30.4			0.3			14.3			0.4			139
1039	1	7.6			12.8			22.9			0.3			14.7			0.3			132			23			14			7.6			12.8			22.9			0.3			21			0.4			132
1041	0
1043	0
1056	1	8.5			13.1			29			0.1			8			0.2			137			31			12			8.5			12.4			29			0.1			11			0.3			137
1063	1	4.1			12.9			23.3			1.1			20.7			0.4			142			41			25			4.1			12.9			23.3			1.1			20.7			0.4			142
1066	1	9.6			12.3			24.8			5.3
1067	1	6.2			13.7			26.6			0.1			12.4			0.4			140			29			13			6.2			13.7			26.6			0.1			12.4			0.4			140
1068	1	7.5			15.9			19			1.2			7			0.5			136			21			36			6.7			14			18.4			1.4			8			15.7			133
1069	0
1070	0
1071	0
1072	0
1075	1	11.94			12.2			24.1			2.6			11.8			0.2			136			23			13			14.6			5.1			1.5			4.2			41			0.9			136
1077	0
1078	0
1081	0
1085	0
1091	1	12.5			13.3			25.5			6.4			14.2			0.6			141			18			17			12.5			12			24.2					99	14.2			0.6			138
[truncated: 6 more columns]

## Sheet: HUS
Study_ID	HUS_DATE	HUS_HB	HUS_HBDATE	HUS_HBDATE_OTHR	HUS_PLT	PLT_PLTDATE	HUS_PLTDATE_OTHR	HUS_CR	HUS_CRDATE	HUS_CRDATE_OTHR	HUS_RBC	HUS_RBCDATE	HUS_RBCDATE_OTHR
1		6.4		1	3		1	0.8		1	1		1
7		9.5		1	2		1	3.3		1	1		1		data suppressed due to conflicts in patient privacy policy
8		6.9		1	0.5		1	1		1	99		1
11		12.8		1	3.7		1	1.4		1	1		1
14		7.5			2.6		1	1.86		1	1		1
16		9.2		1	3.3		1	0.8			0
18		8.2		1	5.1		1	0.8		1	1		1
51		6.6		1	0.5		1	0.7		1	1		1
57		9.6		1	3.1		1	1.7		1	1		1
61		5.9		1	4.3		1	3.13		1	1		1
62		10		1	2.6		1	0.9		1	1		1
79		8.6		1	0.6		1	0.9		1	1		1
86		7.7		1	2		1	1.2		1	1		1
87		9.3		1	6.2		1	1.4		1	1		1
88		9		1	1.7		1	1		1	99		99
98		8.3		1	3.4			1.8			1
99		7.6		1	3.8		1	3.5		1	1		1
100		8.5		1	2.5		1	1.4		1	1		1
106		9.6		1	3.6		1	3.5		1	1		1
107		8.7			2.4		1	1.6		1	1
114		9		1	3.6		1	1.3		1	1		1
115		9			3.1		1	0.7		1	1
118		8.3		1	3.7			0.7			1
121		9.1		1	1.6		1	2.5		1	1
122		9.6		1	1.9		1	1.6		1	1		1
123		8.4		1	2.4		1	3.8		1	1		1
127		9.7		1	1.5		1	1.2		1	99		99
130		6.3			10		1	1.2			1
131		9.5		1	10.3		1	1.1		1	0
162
164		6		1	4.8		1	3.1		1	1		1
165		9.2		1	3.5		1	11.3		1	1		1
166		9		1	6.5		1	3.9		1	1		1
167		7.4		1	3.6		1	1.1		1	1		1
172		7.9		1	2.4		1	0.8		1	1		99
176		9.4		1	4.3		1	0.4		1	1		1
183		9.6		1	2			4			1
186		8.3		1	3.8			1.8			1		99
195		6.9		1	5.7		1	1.8		1	1
196		9.7		1	4.4		1	2.1		1	1		1
201		6.4		1	2.8		1	0.87		1	1		1
203		7.2		1	2		1	2.4		1	1		1
214		8.9		1	3.2		1	2.8		1	1		1
239		8.6		1	7.8			2.2			1
240		9.9		1	3		1	2.6		1	1		1
241		8.8		1	5.9		1	1.5		1	1		1
243		8.4		1	3.2			2.2			1
244		8.7		1	1.9		1	1.9		1	1		1
246		7.8		1	4.2		1	7.6		1	1		1
247		8.8		1	1.7		1	3.6		1	1		1
252		8.9		1	2.1		1	1.2		1	1		1
253		8.9		1	2.4		1	3.9		1	1
254		8.8		1	4.7		1	3.9		1	1		1
255		8.1		1	1		1	0.8		1	1		1
257		9.7		1	1.2		1	1.3		1	1		1
260		8.8		1	2		1	3		1	1		1
271		9.1		1	4.8		1	0.6		1	99
276		8.1			5.1		1	1.5		1	99
277		8.2		1	1.4		1	2.25		1	99
289		9.4		1	1.3		1	5.5		1	1
291		7.2		1	2		1	3		1	1		1
340		9.7		1	1.4		1	1.5		1	1		1
352		9		1	1.2		1	1.4		1	1		1
395		6.8			5.2		1	0.7		1	1
400		8.7			5		1	1.2		1	99
405
427		9.9		1	3.8		1	2.7		1	0		1
448		7.8		1	12.2		1	1.5		1	99		99
472		8.5			4.3			2.6			1
473		9.2		1	2.6			1.6			1
508		10.3		1	4		1	0.8		1	99		99
534		6.1		1	2.4		1	1.8		1	1		99
565		8.3		1	2.1		1	0.6		1	1		1
610		7.3		1	0.4		1	0.9		1	1
639		8.8		1	3.1		1	0.8		1	99		99
679		10.5		1	4.6		1	1.7		1	1		1
754		9.7		1	2.8		1	0.9		1	99
760		8.6		1	2		1	1.9		1	99
849		9.7		1	6		1	0.7		1	99		99
895		9.4		1	0.9		1	0.8		1	1
907		9.3		1	4.5		1	3.9		1	1		1
988		7.8		1	2		1	1		1	1
1075				1	1.5		1	0.9		1	1		1

## Sheet: STEC
Study_ID	STEC_CX	STEC_VT	STEC_SERO	STEC_VTAB
1	0	99	1	1
3	1	2	1	99
7	1	3	1	99
8	1	1	1	99
11	1	1	1	99
14	1	1	1	99
16	1	4	1	99
18	1	3	1	1
20	1	3	1	99
23	1	2	2	99
27	1	2	99	99
32	1	3	99	99
40	1	2	2	99
47	1	1	1	99
48	1	2	2	99
49	1	2	2	99
50	1	1	1	99
51	1	1	1	1
57	0	99	1	99
61	0	98	1	1
62	1	3	1	99
65	1	4	1	99
66	1	4	1	99
74	1	2	98	1
77	1	3	1	99
78	0	99	99	1
79	1	1	1	99
80	0	99	99	1
81	1	3	99	1
82	1	1	1	99
83	1	3	98	99
85	1	2	2	99
86	1	3	1	99
87	1	1	1	99
88	1	4	1	99
89	1	4	1	99
90	1	4	1	99
92	1	2	2	99
93	0	99	1	99
94	1	1	1	99
97	1	2	2	99
98	1	1	1	99
99	1	4	3	99
100	1	3	98	99
106	0	98	1	1
107	0	99	1	1
114	0	98	1	99
115	1	4	1	99
118	0	4	1	99
120	1	3	98	99
121	0
122	1	3	1	99
123	1	1	1	99
127	1	1	1	99
130	1	1	1	99
131	0		1	1
134	1	1	1	99
135	1	1	1	99
136	1	2	2	99
143	1	2	2	99
156	1	4	1	99
159	1	1	1	99
162	0	99	1	99
163	1	4	1	99
164	0	99	99	1
165	0	99	1	1
166	1	3	98	1
167	0			1
168	1	3	1	99
169	1	3	1	99
171	1	1	1	99
172	1	3	1	1
174	1	2	2	1
176	1	1	1	99
180	1	2	2	99
181	1	2	2	99
183	1	3	98	99
186	0		1
187	1	2	4	99
189	1	3	2	99
190	1	4	1	99
192	1	4	1	99
193	1	4	1	99
194	1	4	3	99
195	1	3	98	99
196	1	3	1	99
197	1	2	2	99
198	1	1	1	99
201	0			1
203	0	99	1	99
210	1	2	3	99
212	1	3	1	99
214	0		1	1
215	1	3	1	99
224	1	2	2	99
226	1	1	1	99
227	1	1	1	0
228	1	1	1	99
229	1	1	1	99
232	1	2	3	1
233	1	3	1	99
237	1	3	1	99
238	1	1	1	99
239	1	1	1	99
240	0			99
241	1	1	1	99
243	0			1
244	1	1	1	99
246	1	3	1	1
247	1	3	1	1
249	1	1	2	1
250	1	3	1	99
251	1	2	2	99
252	0	99	1	1
253	1	2	3	99
254	0	99	1	1
255	0	99	1	1
257	0	99	1	1
260	1	1	1	99
263	1	3	1	99
264	1	3	1	99
265	1	1	1	99
269	1	1	1	0
270	1	1	1	99
271	0	98	1	1
276	1	2	1	99
277	1	1	1	99
279	1	1	1	99
280	1	2	2	99
287	1	2	1	99
289	0	98	1	0
291	0	98	1	1
293	1	2	2	99
294	1	2	4	99
296	1	2	4	99
302	1	3	1	99
311	1	4	2	99
313	1	2	2	99
314	1	2	2	99
322	1	1	1	99
323	1	1	1	99
324	1	1	1	99
330	1	3	1	1
339	1	1	1	99
340	1	3	1	1
341	1	1	1	99
342	1	1	1	99
343	1	3	1	99
344	1	3	1	99
346	1	2	2	99
349	1	4	98	99
351	1	4	1	99
352	0	99	1	99
355	1	1	1	1
358	1	1	1	99
364	1	3	98	99
367	1	1	1	99
372	1	4	1	1
374	1	3	1	99
375	1	1	1	99
378	1	2	4	1
379	1	3	1	1
386	0	3	1	99
387	1	2	3	99
388	1	3	1	99
389	1	3	98	99
390	1	1	1	99
391	1	1	1	99
393	1	1	1	99
394	1	2	98	99
395	1	99	98	99
396	1	4	1	99
397	1	3	1	99
399	1	1	1	99
400	1	98	1	99
401	1	3	1	1
402	1	1	1	99
405	1	1	1	1
406	1	1	1	1
407	1	1	1	99
409	1	4	1	99
417	1	1	1	99
419	1	2	3	99
423	1	1	1	99
425	1	1	1	99
426	1	1	1	99
427	1	3	1	99
435	1	2	2	99
437	1	1	1	99
439	1	2	1	99
440	1	3	98	99
441	1	2	2	99
444	1	1	1	99
448	1	3	1	99
450	1	2	2	99
452	1	3	1	99
457	1	2	2	99
458	1	1	1	99
461	1	4	1	99
462	1	1	1	99
471	1	3	1	99
472	1	1	1	99
473	0	99	1	99
474	1	3	1	99
480	1	1	1	99
481	1	99	1	99
482	1	1	1	99
483	1	3	1	0
485	1	4	1	99
486	1	1	1	99
487	1	2	1	99
488	1	4	1	99
489	1	4	1	99
497	1	3	1	99
498	1	2	2	99
499	1	1	1	0
502	1	3	1	1
504	1	4	1	99
505	1	4	1	99
508	1	4	99	1
509	1	1	1	99
512	1	1	1
514	1	1	1	99
518	1	1	1	99
519	1	1	99	99
523	1	3	1	99
524	1	3	1	99
525	1	3	98	99
528	1	1	1	99
533	1	1	1	99
534	1	3	1	1
535	1	3	98	99
538	1	1	1	99
539	1	4	1	99
540	1	2	2	99
541	1	3	1	99
554	1	1	1	99
555	1	4	2	99
556	1	1	2	99
558	1	2	1	99
559	1	1	1	99
563	99
564	1	1	1	99
565	1	3	1	99
569	1	3	1	99
570	1	3	1	99
571	1	3	1	99
573	1	3	1	99
574	1	1	1	99
578	1	1	1	99
579	1	3	1	99
583	1	2	2	99
584	1	2	2	99
586	1	1	1	99
587	1	1	1	99
588	1	1	1	99
591	1	1	1	0
593	1	1	1	99
597	1	1	98	99
599	1	3	1	99
603	1	2	1	99
604	0
610	0	99	99	1
611	1	2	4	99
612	1	1	1	0
613	1	3	1	99
614	1	3	1	99
615	1	1	1	99
616	1	1	1	99
617	1	1	1	99
618	1	4	1	99
620	1	3	1	99
621	1	3	1	1
623	1	99	1	99
624	1	1	1	99
625	1	4	1	99
626	1	1	1	99
627	1	2	2	99
628	1	1	1	99
629	1	2	1	99
630	1	3	1	99
631	1	1	1	99
632	1	2	1	99
633	1	2	2
634		1	1	99
637	1	2	2	99
639	0	98	1	1
640	1	2	2	99
641	1	2	2	99
642	1	2	2	99
643	1	1	1	99
646	1	1	1	99
647	1	1	1	99
648	1	1	1	99
650	1	1	1	99
653	1	1	1	99
655	1	1	1	99
662	1	1	1	99
663	1	3	1	99
664	1	3	1	1
667	1	2	2	99
669	1	1	1	99
670	1	2	2	99
671	1	3	1	99
674	1	1	1	1
679	1	3	1	99
681	1	2	2	99
682	1	98	98	99
683	1	2	2	99
685	1	3	98	99
687	1	1	1	99
691	1	1	1	99
692	1	1	1	1
693	1	1	1	1
695	1	1	98	99
696	1	3	1	99
700	1	3	1	99
702	1	2	2	99
704	1	2	2	99
707	1	1	1	0
708	1	2	2	99
710	1	3	1	99
711	1	3	1	99
713	1	2	2	99
714	1	2	2	99
716	1	3	98	1
717	1	2	2	99
718	1	4	2	99
721	1	1	4	99
722	1	2	3	99
723	1	1	1	1
726	1	2	2	99
728	1	3	1	99
730	1	2	1	99
732	1	1	1	99
733	1	1	1	99
736	1	3	98	99
737	1	3	98	99
740	1	2	1	99
742	99	2	98	99
746	1	2	3	99
747	1	3	98	99
750	1	1	1	1
751	1	1	1	99
754	1	3	1	99
755	1	4	1	99
756	1	2	98	99
757	1	4	1	99
758	1	1	1	99
760	1	1	1	99
762	1	1	1	99
763	1	1	1	99
764	1	1	1	99
771	1	1	98	99
775	1	3	98	99
777	1	3	98	99
780	1	2	2	99
782	1	2	1	99
786	1	1	1	99
787	1	1	1	99
791	1	1	1	99
792	1	1	1	99
793	1	2	1	99
796	1	1	1	99
797	1	1	1	1
800	1	1	1	99
801	1	2	2	99
802	1	1	1	99
807	1	1	1	99
809	1	3	1	99
825	1	3	98	99
830	1	3	98	99
832	1	2	2	99
836	1	2	2	99
842	0	2	2	99
843	1	2	4	99
846	1	2	4	99
847	1	2	3	99
849	1	3	98	99
854	1	3	1	99
857	1	3	1
859	1	1	99	99
861	1	2	2	99
862	1	2	2	99
864	1	2	2	99
866	1	2	2	99
867	1	2	2	99
869	1	4	1	99
874	1	3	98	99
879	1	3	1	99
880	1	3	1	99
884	1	2	2	99
895	0	3	98	0
896	1	3	2	99
898	1	2	2	99
900	1	2	2	99
902	1	2	3	99
905	1	4	1	99
907	1	3	98	99
911	1	1	1	99
915	1	4	1	99
917	1	2	2	99
918	1	3	1	99
920	1	1	1	99
921	1	4	98	99
922	1	3	98
957	1	2	2	99
959	1	1	1	99
972	1	2	2	99
977	1	2	2	99
980	1	4	1	99
981	1	2	2	1
983	1	2	3	1
984	99	1	4	99
988	0	99	98	99
990	1	2	3	99
991	1	3	98	99
992	1	2	2	99
993	1	3	1	99
995	1	2	2	99
997	0	1	1	99
999	1	2	4	99
1000	1	2	2	99
1001	1	1	1	99
1005	1	2	2	99
1006	1	3	1	99
1007	1	2	2	99
1008	1	2	2	99
1009	1	2	2	99
1010	1	2	2	99
1011	1	2	3	99
1012	1	2	2	99
1014	1	2	2	99
1015	1	2	1	99
1020	1	2	2	99
1022	1	1	1	99
1024	1	1	1	99
1026	1	3	98	99
1033	1	2	2	99
1037	1	2	4	99
1039	1	2	2	99
1041	1	2	2	99
1043	1	3	1	99
1056	1	2	2	99
1063	1	1	4	99
1066	1	1	1	99
1067	1	2	2	99
1068	1	3	98	99
1069	1	1	2	99
1070	1	1	2	99
1071	1	1	98	99
1072	1	3	1	1
1075	0	99	4	1
1077	1	2	2	99
1078	1	2	4	99
1081	1	2	4	99
1085	1	2	98	99
1091	1	4	1	99

## Sheet: Drug
Study_ID	ABX	ABX_1	ABX_1CODE	ABX_1DATE	ABX_2	ABX_2CODE	ABX_2DATE	ABX_3	ABX_3CODE	ABX_3DATE	ABX_4	ABX_4CODE	ABX_4DATE	ANTDIAR	ANTDIAR_1	ANTDIAR_1DATE	ANTDIAR_2	ANTDIAR_2DATE	ANTDIAR_3	ANTDIAR_3DATE	ANTFIL	ANTFIL_1	ANTFIL_1DATE	ANTFIL_2	ANTFIL_2DATE	ANTFIL_3	ANTFIL_3DATE
1	1	ホスミシン	1											0							1	レベニン
3	1	ホスホマイシンカルシウムカプセル	1											0							1	ミヤＢＭ錠							data suppressed due to conflicts in patient privacy policy
7	1	セフメタゾール	5		メロペネム	6								0							1	ビオフェルミンＲ
8	1	ホスミシン	1		セフォチアム	5								0							1	ミヤBM
11	1	フルマリン	5											0							1	ビオフェルミンＲ
14	1	ホスミシンドライシロップ	1											0							1	ラックビーＲ
16	1	アジスロマイシン	3		セフトリアキソン	5								0							1	ミヤＢＭ
18	1	ホスミシンｄｓ４００	1											1	アドソルビン						1	ミヤＢＭ細粒
20	0													0							1	ミヤＢＭ
23	1	クラビット	4											99							1	ラックビー		ミヤBM		ナウゼリン
27	1	ＦＯＭ	1											0							1	ＬａｃＢ
32	1	トスフロキサシン	4											0							1	ビオスリー
40	1	クラリスロマイシン	3											0							1	ミヤＢＭ
47	1	セフメタゾールナトリウム	5											1	アドソルビン						1	ミヤＢＭ
48	1	ホスミシン	1											0							1	ミヤＢＭ細粒
49	0													0							1	ミヤＢＭ細粒
50	99													99							99
51	0													0							0
57	1	CFPN-PI	5											99							99
61	0													0							1	ビオスリー
62	1	ホスホマイシンカルシウム	1											0							1	ミヤＢＭ
65	1	ホスミシンＳ静注用１ｇ	1											0							1	ビオスリー配合散		ミヤＢＭ細粒
66	1	ホスミシン	1		セフメタぞール	5								0							0
74	0													0							1
77	0													0							1	ミヤＢＭ
78	0													0							0
79	0													0							0
80	0													0							1	ラクトミン
81	1	ホスミシン	1											0							1
82	1	ホスミシン	1											0							1	ビオフェルミンＲ
83	1	ホスミシンドライシロップ４ＣＯ	1											0							1	ミヤＢＭ細粒
85	1	ホスホマイシンドライシロップ	1											0							1	コレポリー（乳酸）
86	1	セフメタゾール	5											0							1	ミヤBM
87	1	セフトリアキソン	5		ホスミシン	1								0							1	ミヤＢＭ
88	1	セフトリアキソン	5											0							1	ビオフェルミン		ミヤBM
89	0													0							1	ミヤBM
90	0													0							1	ミヤBM
92	1	ホスミシン	1											1	タンナルビン		アドソルビン				1	ミヤＢＭ
93	0													0							1	ビオフェルミンR
94	1	セフジニル	5											0							1	ミヤＢＭ
97	1	ホスミシンドライシロップ	1											0							1	レベニンＳ配合散
98	1	ホスホマイシン	1											0							1	ミヤＢＭ（細粒）
99	1	クラリスロマイシン錠 小児用 ５０ｍｇ	3											0							1	ミヤＢＭ錠
100	1	ホスホマイシンカルシウムドライシロップ	1											0							1	ミヤＢＭ
106	1	ホスミシン	1											1	タンナルビン						1	ビオフェルミン
107	1	ホスミシン	1		ロセフィン	5								0							1	ラックビー
114	1	セフォタキシム	5											0							1	ビオフェルミン		ミヤＢＭ
115	1	ホスミシン	1											99							1	ミヤＢＭ		ビオフェルミン
118	1	ホスホマイシン	1											1	不明						1	不明
120	0													0							1
121	1	ホスミシン	1		セフォタックス	5								0							1	ビオフェルミン
122	0													0							1	ミヤＢＭ
123	1	セフトリアキソン	5											0							1	ビオフェルミンＲ		ミヤＢＭ
127	0													0							1	ミヤＢＭ細粒
130	0													0							1	ミヤＢＭ		ビオフェルミン配合■
131	1	ホスミシン	1											0							1	ビオフェルミン
134	0													0							1	ミヤBM
135	0													0							1	ミヤBM
136	0													0							0
143	1	ホスミシンドライシロップ	1											0							1	ミヤＢＭ細粒
156	1	ホスミシン	1											0							1	ミヤＢＭ
159	1	ホスミシンドライシロップ	1											0							1	ミヤＢＭ
162	1													0							1	ビオフェルミンR
163	1	ホスミシン	1											1	ロペミン						0
164	0													0							1	ビオスリー
165	0													0							1	ラックビー微粒Ｎ
166	0													0							1	ビオスリー
167	1	ホスミシン	1											99							1	ビオスリー
168	0													0							0
169	99
171	0													0							1	ビオスリー
172	0													0							1
174	1													99							1
176	1	ホスミシンＤＳ	1											1	アドソルビン						1	ラックビー		ビオフェルミンＲ
180	1	ホスミシン	1											0							1	ビオフェルミンＲ
181	0													0							1	ミヤBM
183	1	ホスミシン点滴２ｇ	1											1	ロペミン ２．０ｇ		タンナルビン ３．０ｇ				1	ビオフェルミン ２．０ｇ
186	1	ホスホマイシン	1											0							1	ミヤBM
187	1	ゾシン	2											0							1	ビオスリー		ビオフェルミン
189	0													0							1	ミヤBM
190	0													0							1	ミヤＢＭ細粒
192	1	クラフォラン	5											0							1	ビオスリー配合散
193	0													0							1	ミヤＢＭ錠
194	1	ＦＯＭ	1											0							0
195	0													0							0
196	0													0							1	ミヤＢＭ細粒
197	0													1	アドソルビン						1	ミヤＢＭ
198	0													0							1	ミヤＢＭ
201	1	セフメタゾール	5											0							1	エンテロノン－Ｒ
203	1	レボフロキサシン	4											0							1	ラクトミン、糖化菌、酪酸菌
210	1	ホスミシン	1											0							1	ミヤＢＭ
212	1	ホスミシンＤ．Ｓ．	1											1	アドソルビン						1	レベニン
214	1	レボフロキサシン	4											0							0
215	1	ホスホマイシンドライシロップ	1											0							1	ミヤＢＭ細粒
224	1	ホスミシン	1											0							1	ラックビー		エンテロノン
226	1	ホスミシン	1											0							1	ラックビー		エンテロノン
227	1	ホスミシン	1											0							1	ラックビー		エンテロノン
228	1	ホスミシン	1											0							1	レベニン
229	99													99							99
232	1	ホスホマイシン	1											0							1	ラックＢ		アドソルビン
233	0													0							1	ビオフェルミン配合散
237	0													0							1	ミヤＢＭ細粒
238	0													0							1	ミヤBM
239	0													0							1
240	1	ホスホマイシン	1											0							1	ミヤBM
241	0													1	アドソルビン						1	レベニン
243	1	ホスホマイシン	1											0							1	レベニン		ミヤBM
244	1	メロペネム	6											1	タンナルビン		アドソルビン				1	ラックビー
246	1	ホスホマイシン	1											0							1	ラックビー
247	1	ホスホマイシン	1											0							1	ラックビー
249	1	ホスミシンＤＳ４００ ３．５ｇ分２	1											0							1	ミヤＢＭ細粒 １．０ｇ分３
250	1	ホスミシンドライシロップ	1											1	アドソルビン						1	ラックビー細粒		ビオフェルミンＲ散		ミヤＢＭ細粒
251	1	ホスミシン	1											0							1	ミヤリサンＢＭ
252	1	クラビット錠	4		ホスミシン点滴	1		クラリスロマイシン錠	3					1							1	ビオフェルミンＲ		耐性乳酸菌散
253	1	ホスミシン２ｇ×２回	1											0							1	ミヤＢＭ ３ｇ ３×■
254	1	ホスミシンドライシロップ	1											1	ロペミン						1	ミヤＢＭ
255	1	ホスミシン内服	1											0							1	ミヤＢＭ		アドソルビン
257	1	クラビット錠	4		ホスミシンドライシロップ	1		クラビット錠	4					0							1	ビオスリー錠		ミヤＢＭ
260	0													0							1	ラックビー微粒Ｎ
263	1	ホスミシンＤ．Ｓ	1											1	アドソルビン原末						1	ミヤＢＭ細粒		ラックビー微粒
264	1	ホスホマイシンＮａ静注用「ＮＰ」	1		ホスミシンドライシロップ	1								0							1	ミヤＢＭ
265	1	セフトリアキソンＮａ静注用「日医工」	5											0							1	ミヤＢＭ
269	1	クラリスロマイシン	3		ホスホマイシン	1		セフォタキシム	5					0							0
270	1	ホスホマイシン	1											0							0
271	0													0							0
276	0													0							1	ラックビー微粒Ｎ
277	0													0							1	ラックビー微粒Ｎ
279	0													0							1	ミヤＢＭ細粒		ラックビー微粒Ｎ
280	0													0							1	ラックビー微粒Ｎ
287	99													99							1	ミヤＢＭ
289	0													0							0
291	1	セットリアキソン	5		メロペネム	6								0							1	ラックビー		ミヤＢＭ
293	1	ホスミシンＤＳ（４００）	1											0							1	レベニン
294	0													0							1	ミヤＢＭ
296	0													0							1	ミヤＢＭ
302	0													0							0
311	0													0							1	ミヤＢＭ
313	1	ホスミシン	1		メイアクト	5		バクタ	9					0							1	ビオフェルミン
314	1	ホスミシン	1											0							1	ラックビー
322	1	ＦＯＭ	1											0							1	ミヤＢＭ
323	1	ＣＬＤＭ	13		Ｓ／Ａ	2								0							0
324	0													0							1	清暑益気湯
330	1	ホスミシン	1											0							1	ビオフェルミン
339	1	ホスミシン	1											0							1	ビオスリー
340	1	レボフロキサシン２錠５００ｍｇ	4		スルバシリン１．５ｇ	2		レボフロキサシン点滴■■■グ	4					0							1	ミヤＢＭ細粒（４０ｍｇ／ｇ）
341	1	クラリス	3											1	フェロベリン						1	ミヤＢＭ
342	0													0							1	ビオフェルミン３７
343	1	ホスミシン	1											0							1	ラックＢ
344	1	ロセフィン（セフトリアキソン）	5		ホスミシン	1								0							1	ミヤＢＭ
346	1	ホスミシンＤＳ	1											0							1	ラックビー微粒Ｎ
349	1	ホスミシン錠	1											0							1	ビオフェルミン配合散		不明
351	1	セフォタックス	5		ホスミシンＤＳ	1								0							1	ビオフェルミンＲ散
352	1	ホスミシン	1											0							0
355	1	ホスミシン（２５０ｇ）４錠	1											0							1	ビオフェルミンＲ錠 ３錠）３×
358	1	ホスミシン	1											0							1	ビオスリー配合錠
364	1	ホスホマイシン	1											0							1	ビオフェルミンＲ
367	1	ホスミシンドライシロップ	1											0							1	ビオフェルミンＲ散
372	1	クラフォラン	5											0							0
374	1	ホスミシン	1											0							1	ミヤＢＭ
375	1	ホスホマイシン	1		セフキソン１ｇ静注	5								0							1	ビオフェルミンＲ
378	1	ホスミシン	1																		1	ミヤＢＭ細粒		ビオフェルミン
379	0													0							1	ビオスター配合錠
386	0													0							1	ミヤＢＭ細粒
387	1	レボフロキサシン	4											0							0
388	1	ホスホマイシン	1											0							1	ミヤＢＭ
389	1	オーグメンチン	2		サワシリン	2		エリスロシン	3					0							0
390	1	ホスミシンＳ	1		ホスミシンｄｓ	1								0							1	ミヤＢＭ
391	1	ホスミシンｄｓ	1											0							1	ミヤＢＭ
393	1	ホスミシンＳ	1											0							0
394	1	レボフロキサシン	4											0							1	ミヤBM
395	0													0							1	ミヤＢＭ細粒
396	1	ホスホマイシン	1											0							1	ミヤBM
397	0													0							1	ビオフェルミンＲ		ビオフェルミン錠
399	1	ホスミシンＤＳ４００	1											0							1	ビオスリー配合ＯＤ錠
400	1	ホスホマイシンＮａ	1											1	ロペミン小児用細粒０．０５％						1	ラックビー
401	1	ホスホマイシン	1											0							1	ビオフェルミンＲ
402	1	ホスミシン	1											0							1	ビオフェルミンＲ
405	1	セフメタゾール	5											0							1	ミヤBM
406	1	ホスミシン	1		セフメタゾール	5								0							1	ミヤBM
407	1	ホスミシン	1																		1	ミヤBM
409	0													99							99
417	0													0							1	ビオフェルミン
419	0													0							1	ビオフェルミン
423	1	クラリスロマイシン	3		バクシダール	4								0							1	ビオフェルミンＲ錠		ビオフェルミン錠
425	1	ホスミシンドライシロップ	1											0							1	ビオフェルミン配合散
426	1	ホスミシンＤＳ	1											0							1	ミヤＢＭ
427	0													0							0
435	1	ホスミシン	1											0							1	ビオスリー
437	1	ホスホマイシンＣａドライシロップ	1											0							1	レベニン散
439	1	ホスミシンドライシロップ４００	1											0							1	ラックビー
440	1	ホスミシンドライシロップ４００	1											0							1	ラックビー微粒Ｎ
441	0													0							0
444	1	ホスミシンドライシロップ	1											99							1	ミヤＢＭ細粒
448	0													0							1	ラックビー微粒Ｎ
450	1	ホスホマイシン	1		トスフッキサシントシル	4								0							1	ミヤＢＭ散
452	1	ホスミシンＳ	1											0							1	ミヤＢＭ
457	1	ホスミシン	1											0							1	ビオフェルミン		ビオフェルミンＲ
458	1	コスミシン錠	1											0							1	ビオフェルミンＲ錠
461	1	レボフロキサシン	4																		1	ビオフェルミンＲ		ミヤＢＭ
462	0													1	リン酸コデイン１％ ６ｇ						0
471	1	ホスミシン	1											0							1	ラックビー
472	0													0							1	ビオスリー
473	1	スルペラゾン	2											1	タンナルビン		アドソルビン				1	ミヤＢＭ
474	1	クラビット錠	4		パンスポリン注	5								0							1	ビオスリー
480	1	クラリストマイシン	3											0							1	ビオスリー		ミヤＢＭ
481	99													99							99
482	1	ホスミシン	1											0							1	ビオスリー
483	1	ホスミシン	1											0							0
485	1	ファーストシン	5		ＣＺＯＰ／ＭＮＺ	10		セフトリアキソン	5		ピスルシン	1900-01-02		0							0
486	1	ユナシン	2		マキシピーム	5								99							1	ミヤBM
487	1	セフメタゾール	5		レボフロキサシン	4								0							0
488	1	ホスミシンＤＳ	1											0							1	ビオフェルミン配合散		ミヤＢＭ細粒
489	1	ホスミシンＤＳ	1											0							1	ミヤＢＭ細粒
497	1	ホスミシンＤＳ	1											0							1	ビオフェルミン
498	99													99							99
499	1	ホスミシン３０００ｍｇ	1											0							0
502	1	ホスホマイシン	1											0							1	ビオスリー
504	1	ホスミシン	1											0							1	ミヤＢＭ
505	1	ホスミシン	1											0							1	ミヤＢＭ
508	1	ビクシリン	2		ホスミシン	1								0							1	ミヤＢＭ
509	1	ホスホマイシン	1											0							1	ビオフェルミン
512	1	クラリミッド	3											1	桂枝加芍薬湯						1	ラックビー
514	1	クラリシッド	3											0							1	ミヤＢＭ細粒
518	1	ホスミシンＤＳ４００ｍｇ／ｇ	1											0							1	ミヤＢＭ細粒
519	0													0							0
523	1	セフトリアキソン１ｇバック	5											0							1	ミヤＢＭ
524	1	ホスミシン	1											0							1	ビオフェルミン
525	0													0							1	ミヤＢＭ錠
528	0													0							1	ミヤＢＭ錠
533	1	クラビット点滴	4											1	ブスコパン（内服薬・前医の処方）						1	ミヤＢＭ錠
534	0													0							0
535	1	ホスミシン錠５００ｍｇ	1											0							1	ミヤＢＭ錠
538	1	ホスミシン	1											0							1	セルベックス		ビオフェルミン		柴苓湯
539	1	レボフロキサシン	4											0							1	ミヤＢＭ錠
540	1	フロモックス	5											0							1	ラックビー錠
541	1	ホスミシンドライシロップ	1											0							1	ミヤＢＭ細粒
554	1	ワイスタール	5		ホスミシン	1								0							1	ミヤＢＭ
555	1	ホスミシンドライシロップ	1											0							1	ミヤＢＭ細粒
556	1	ＦＯＭ	1		ＣＴＸ	5								0							1	ビオスリー
558	0													0							1	ラックビー
559	1	クラビット（５００）１Ｔ／日	4											0							1	ビオフェルミン錠３Ｔ／日
563	1	ホスホマイシン	1											0							1	ラックＢ
564	1	クラビット	4											0							1	ビオフェルミン
565	1	ホスミシン（経口）	1		セフトリアキソン	5								0							1	エンテロノン－Ｒ散
569	1	ホスフォマイシン	1		レボフロキサシン	4								0							1	ミヤＢＭ
570	1	ホスホマイシン	1											0							1	ミヤＢＭ
571	1	レボフロキサシン	4											0							1	ミヤＢＭ
573	1	ホスホマイシン	1											0							1	ラックＢ
574	1	ホスミシン錠	1											1	タンニン酸アルブミン末						1	ビフィズス菌錠
578	1	ホスホマイシン点	1		ジスロマック錠	3								0							1	ビオフェルミン錠
579	1	ゾミン	2		ホスミシン	1		ミヤファンギン	12		バンコマイシン	1900-01-11		0							1	ミヤＢＭ
583	1	クラリスドライシロップ	3											0							1	ビオフェルミン配合散
584	1	ＦＯＭ	1											0							1	ミヤＢＭ
586	1	セフメタゾン	5		メロペネム	6								0							1	ミヤＢＭ錠
587	1	レボフロキサシン錠	4											0							0
588	1	セフォチアム塩酸塩	5											0							0
591	1	ミノマイシン	8		ホスミシン	1								0							1	ビオフェルミン配合散		ミヤＢＭ細粒
593	1	レボフロキサシン錠５００ｍｇ	4											0							1	ミヤＢＭ錠
597	1	ホスミシン	1											0							1	ビオフェルミンＲ錠
599	1	ホスミシン 静注	1		クラフォラン	5		ホスミシン 経口	1					0							1	ラックＢ		ミヤＢＭ
603	1	ホスミシン	1											0							1	ミヤＢＭ
604	0													0							1	ビオフェルミン
610	1	ホスホマイシン	1											99							1	レベニン散
611	1	ホスミシンドライシロップ	1											0							1	ラックビー微粒Ｎ		レベニン散
612	1	レボフロキサシン	4											0							1	ビオスリー
613	1	スルバシリン静注用（０．７５ｇ）	2		ホスミシンドライシロップ４００	1								0							1	レベニン散
614	1	レボフロキサシン	4											0							1	ミヤＢＭ
615	1	ホスミシンドライシロップ	1											0							1	ミヤＢＭ細粒
616	1	レボフロキサシン	4											0							1	ミヤＢＭ
617	1	レボフロキサシン	4											0							1	ミヤＢＭ
618	0													0							0
620	1	ホスミシン	1											0							1	ビオフェルミン
621	99													99							99
623	1	ホスホマイシンカルシウム（ホスミシン）	1											0							1	ビフィズスキン（ラツクビー）		耐性乳酸菌（エンテロノンＲ）
624	1	ホスミシン	1											0							1	ビオフェルミンＲ
625	0													0							0
626	99
627	0													0							1	ラックビー
628	1	ホスミシン	1											0							1	ミヤＢＭ
629	0													0							0
630	1	クラリシッド	3											0							1	ビオフェルミン
631	1	レボフロキサシン（５００）錠	4											0							1	ビオスリー配合錠
632	0													0							1	ラックビー
633	1	ホスミシン	1																		1	ラックビー
634	1	クラリスロマイシン２００ｍ２Ｔ×（三）	3											0							1	ラックＢＲ２包２×（三）
637	0													0							1	ビオフェルミン
639	1	ホスミシンドライシロップ	1											0							1	エンテロノン－Ｒ散
640	1	ホスミシン錠	1											0							1	ミヤＢＭ細粒		ラックビー微粒Ｎ
641	1	ホスミシン	1											99							1	ビオスリー配合散
642	1	バクシグール錠１００ｍｇ	4											0							1	ビオフェルミンＲ錠
643	1	バクシダール	4											0							1	ビオスリー配合錠
646	1	ホスミシン	1		モダシン	5								0							1	ビオフェルミンＲ
647	0													0							1	ミヤＢＭ
648	1	セフトリアキソンＮａ	5		ホスミシン錠	1		ホスミシン錠	1					0							1	ビオフェルミンＲ		ビオスリー
650	0													0							1	ミヤＢＭ
653	0													0							1	ビオフェルミン
655	1	ホスミシン	1											0							1	ラックビー微粒Ｎ
662	1	モベンゾシン	5		シプロキサン	4															1	エンテロノンＲ
663	0													0							1	ビオフェルミン配合散
664	1	ホスミシン	1											0							1	ミヤＢＭ
667	0													0							1	ラックビー
669	1	ホスミシン錠	1											0							1	ビオフェルミンＲ散
670	1	ホスミシンドライシロップ	1											0							1	ミヤＢＭ細粒
671	1	メイアクト	5		ホスホマイシンカルシウム	1								0							0
674	1	ホスミシン	1		クラビット	2018/10/7								0							0
679	1	ＦＯＭ	1		ＣＴＲＸ	5								1	アドフルビン						1	ビオフェルミン
681	1	クラリスロマイシン	3		ホスホマイシン	1								1	タンニン酸アルブミン		アドソルビン				1	エンテノロンＲ
682	1	ホスミシン	1											0							1	ビオフェルミンＲ
683	1	ホスホマイシンＤ．Ｓ	1											0							1	ビオフェルミン配合散
685	1	ホスミシン	1											0							1	ビオフェルミンＲ
687	0													0							1	ビオフェルミン配合数０．５ｇ／ｄａｙ		レベニンＳ配合数０．５ｇ／ｄａｙ
691	0													0							1	ミヤＢＭ
692	0													0							1	ミルラクト		ビオフェルミン
693	0													0							1	ミルラクト		ビオフェルミン
695	1	ホスホマイシンカルシウム	1											0							1	エンテロノンＲ
696	0													0							1	ミヤＢＭ
700	0													0							1	ビオフェルミン
702	1	ホスミシンＤＳ	1											0							1	ミヤＢＭ細粒
704	1	ホスミシンＤＳ	1											0							1	ミヤＢＭ細粒
707	1	セフトリアキソン	5											0							1	ミヤＢＭ
708	1	ホスミシン	1											0							0
710	0													0							0
711	0													0							0
713	1	ホスミシン	1											0							1	ミヤＢＭ
714	1	ホスミシン錠	1											0							1	レベニン錠
716	1	ホスミシン錠５００	1											1	フェロベリン配合錠						1	ラックビーＲ散
717	1	ホスミシンＤＳ	1		メイアクトＤＳ	5								0							1	ビオスリー		レベニン
718	1	ホスミシンドライシロップ４００ｍｇ／ｇ	1											0							1	レベニン散
721	1	クラリスロマイシン錠	3											0							0
722	1	クラビット５００	4											0							1	ミヤＢＭ６Ｔ
723	1	クラビット５００ｍｇ	4											0							0
726	1	ホスミシン	1											0							1	ビオフェルミンＲ
728	1	ホスミシン	1											0							0
730	1	レボフロキサシン（５００ｍｇ）（ＴＩＸ	4											0							1	レベニン ３ｃ ３ｘ
732	1	ホスミシン３０００ｍｇ	1											0							1	ミヤＢＭ ６Ｔ
733	1	ホスミシン	1											0							0
736	1	ホスミシン	1											0							1	ビオフェルミンＲ		乳酸カルシウム
737	0													0							1	ミヤＢＭ
740	1	ホスミシン	1											0							1	ミヤＢＭ
742	0													0							1	ビオフェルミン		ミヤＢＭ		ビオフェルミン
746	1	ホスミシンＤＳ	1											0							1	ミヤＢＭ
747	1	クラリスロマイシン	3		ホスホマイシン	1								0							1	ビオフェルミンＲ散
750	1	LVFX	4											0							1	ビオフェルミン
751	1	ホスミシン	1											0							1	ミヤＢＭ		五苓散
754	1	クラリシッド	3											0							99
755	0													0							1	ミヤＢＭ
756	0													0							1	ミヤＢＭ
757	1	ホスミシン	1											0							1	ミヤＢＭ
758	1	ホスミシン	1											0							1	ミヤＢＭ
760	0													1	乳酸カルシウム						1	ビオフェルミン
762	1	ホスミシンドライシロップ	1											0							1	ミヤＢＭ細粒
763	1	ホスミシン	1											0							1	ミヤＢＭ
764	1	ホスミシン	1											0							1	ミヤＢＭ
771	1	オゼックス	8											0							0
775	1	ホスミシン	1											0							1	ビオフェルミン配合散
777	1	トスフロキサシン（１５０ｍｇ）３Ｔ／ｄａｙ×５日間	4											0							1	ミヤＢＭ３Ｔ／ｄａｙ
780	1	ホスミシンドライシロップ（４００）	1											0							1	レベニンＳ
782	1	ホスミシン１５００ｍｇ／日	1											99							1	ミヤＢＭ ６Ｔ／日
786	1	ホスミシン	1											0							1	ミヤＢＭ
787	1	ホスミシンドライシロップ（ホスホマイシンカルシウム水和物）	1											0							1	ミヤＢＭ細粒
791	0													0							1	ミヤＢＭ
792	1	ホスミシン	1											0							1	ビオフェルミンＲ
793	1	ホスミシン	1											0							1	ミヤＢＭ
796	1	クラビット（５００）	4		ファロム（２００）	6								1	フェロベリン						1	ミヤＢＭ
797	1	レボフロキサシン錠	4		セフメタゾールＮａ静注用	5								0							1	ミヤＢＭ錠
800	1	ホスミシン錠（５００ｍｇ）４錠分２	1		ホスミシンＳ２ｇ点滴分１	1								0							1	ビオスリー６錠分３
801	1	ホスミシン	1											1	ロートエキス						1	ミヤＢＭ細粒
802	0	セフトリアキソン	5											0							1	ビオフェルミン		ミヤＢＭ錠
807	1	レボフロキサシン	4											0							1	ミヤＢＭ
809	1	ホスミシンＤＳ	1											0							1	ミヤＢＭ
825	1	ホスミシンＤｓ	1											0							1	ミヤＢＭ
830	1	ホスミシン	1											0							1	ビオフェルミン
832	1	ホスミシン	1											0							1	ビオフェルミン
836	0
842	0
843	1	ホスミシン	1											0							1	ビオフェルミン
846	0
847	1	ホスミシン	1											0							1	ビオフェルミン
849	1	セファピコール	5											0							0
854	1	ホスミシンドライシロップ	1											0							1	レベニン
857	1	ホスミシン	1											99							1	ラックＢ
859	1	クラビット	4											0							1	ラックビー
861	1	ホスミシン	1											0							0
862	1	ホスミシン	1											0							0
864	1	ホスミシン	1
866	1	ホスミシン	1											0							0
867	1	ホスミシン	1
869	1	ホスミシン５００ｍｇ ６錠	1											0							1	ミヤＢＭ細粒 ３ｇ
874	0													0							1	不明
879	0													0							1	ミヤＢＭ細粒
880	1	ホスミシンドライシロップ４００	1											0							1	ミヤＢＭ細粒
884	1	ワイドシリン細粒２０％	2											0							1	ミヤＢＭ細粒
895	0													0							0
896	1	ホスミシン	1		ワイドシリン	2								0							1	ミヤBM
898	1	ホスミシン	1		オゼックス	4															1	ミヤＢＭ
900	1	レボフロキサシン５００ｍｇ	4											0							1	ミヤＢＭ
902	1	ホスミシン	1											0							1	ビオスリー
905	1	セフトリアキソン	5		ホスホマイシン	1								0							1	ミヤＢＭ
907	0													0							1	ラックビー
911	1	ホスホマイシン	1											0							1	ビオフェルミン
915	1	クラビット	4		ホスミシン	1								0							0
917	1	ホスミシン	1											0							1	ビオフェルミン
918	1	クラビット	4											0							1	ミヤＢＭ
920
921	1	アジスロマイシン	3											0							1	ミヤＢＭ
922	1	レボフロキサシン	4											0							0
957	99													99							99
959	1	ホスミシンDS	1											0							1	ビオフェルミンＲ
972	1	ホスミシン	1											0							1	ビオフェルミンＲ
977	1	ホスミシンドライシロップ４００	1											0							1	ミヤＢＭ細粒		ビオフェルミン配合散
980	1	ホスミシン	1											0							1	ビオフェルミンＲ
981	1	ホスホマイシンナトリウム	1											0							1	ビフィズス菌（ラックビー）
983	1	ホスホマイシンナトリウム	1											0							1	ビフィズス菌（ラックビー）
984	1	ホスホマイシンカルシウムドライシロップ４０％	1											0							1	ビオフェルミンＲ散		アドソルビン原末		フソウラクトミン末
988	1	ホスミシン	1											99							99
990	1	ホスミシン錠（５００ｍｇ）	1											0							1	ミヤＢＭ錠
991	0													0							1	ミヤＢＭ細粒
992	1	ホスミシン錠	1											0							1	ミヤＢＭ
993	1	スルバシリン（１．５ｇ）	2		ホスミシンＤＳ	1								0							1	ミヤＢＭ細粒
995	1	ホスホマイシン	1											0							1	酪酸菌
997	1	トスフロキサシン	8											0							1	ラックビー
999	1	ホスミシンＤＳ	1											0							1	ビオフェルミンＲ
1000	1	ホスミシンドライシロップ（Ｒ）	1											0							1	ミヤＢＭ細粒（Ｒ）
1001	1	ホスミシン錠（５００）	1											0							1	ミヤＢＭ錠
1005	99													99							99
1006	1	ホスミシン	1											0							1	ミヤＢＭ
1007	1	クラリスドライシロップ	3		クリンダマイシン	13								0							1	ミヤＢＭ細粒
1008	1	クラリスドライシロップ（Ｒ）	3											0							1	ミヤＢＭ細粒（Ｒ）
1009	1	ホスミシン	1											0							1	ミヤＢＭ
1010	1	セフォン（１ｇ）	5											0							1	ミヤＢＭ錠
1011	1	ホスミシンｄｓ	1											0							1	ミヤＢＭ
1012	0													0							1	ミヤＢＭ細粒（Ｒ）
1014	1	ワイドシリン（咽頭より溶連菌が検出）	2		ホスミシン	1								0							1	ビオフェルミンＲ		ミヤＢＭ
1015	1	ホスミシン錠５００	1											0							1	ミヤＢＭ錠
1020	1	ホスミシンＤＳ	1											0							1	ラックビーＲ
1022	1	マキシピーム１ｇ	5		エクサシン４００ｍｇ	7		メロペン１ｇ	6		ミノマイシン１００ｍｇ	1900-01-08		0							0
1024	1	ホスミシンＤＳ	1											0							1	ラックビーＲ
1026	1	ホスホマイシンＣａシロップ	1											0							1	ミヤＢＭ細粒		ラックビー微粒
1033	1	ホスミシンドライシロップ４００	1											0							1	ミヤＢＭ細粒
1037	1	ホスホマイシン	1											0							1	ミヤＢＭ		ビオフェルミン
1039	0													0							0
1041	1	ホスミシン	1											0							1	ラックビー		ビオフェルミン配合散
1043	1	クラビット錠	4											0							1	ミヤＢＭ錠
1056	1	ホスホマイシン	1											0							1	ビオフェルミンＲ散
1063	1	ワイドシリン	2		ホスホマイシン	1								0							1	ミヤＢＭ
1066	1	ホスホマイシン	1											0							1	ビオフェルミン		ビオフェルミンＲ
1067	0													0							1	ミヤＢＭ細粒
1068	0													0							0
1069	1	ホスミシン	1											0							1	ビオフェルミン
1070	0													0							1	ビオフェルミン
1071	0													0							1	ビオフェルミン
1072	0													0							1	ビオフェルミン		ビオフェルミン
1075	1	セフメタゾール	5											0							1	ミヤＢＭ
1077	0													0							0
1078	0													0							1	ラックビーＲ
1081	0													0							1	ラックビーＲ
1085	0													0							1	ラックビーＲ
1091	1	セフメタゾール点滴（ＣＭＺ）	5											0							1	ミヤＢＭ ３Ｐ／３Ｘ

## Sheet: Outcome
Study_ID	ASYM_HUS	OCM_LSTVST	LSTVST_UNK	ENCPHL	ENCPHL_DXCRT1	ENCPHL_DXCRT2	DIALYS
1		1		0			0
3	0	1
7		1		0			1
8		1		0			0
11		1		0			1
14		3		1	1	0	1
16		1		0			0
18		1		0			0
20	0	1
23	0	1
27	0	1
32	0	1
40	0	1
47	0	1
48	0	1
49	0	1
50	99	99
51		1		0
57		1		0			0
61		1		0			1
62		1		0			0
65	0	1
66		99	99	99
74		2		0			0
77	0	1
78		1		0			1
79		1		0			0
80		1		0			0
81		1		0			0
82	0	1
83	0	1
85	0	1
86		1		0			0
87		1		0	0	0	99
88		2		0			99
89	0	1
90	0	1
92	0	1
93		1		0			1
94	0	1
97	0	1
98		1		1	0	1	1
99		3		1	1	0	1
100		1		0			0
106		1		0			0
107		2		1	0	1	0
114		1		0			0
115		2		1	1	0	0
118		1		0			0
120	0	1
121		1		0			1
122		1		0			0
123		1		0			0
127		1	99	0			0
130		1		0			0
131		1		0			0
134	0	1
135	0	1
136	0	1
143	0	1
156	0	1
159	0	1
162		1		0			1
163	0	1
164		1		0			0
165		1		0			0
166		1		0			1
167		1		0			0
168	0	1
169	0	1
171	0	1
172		1		0			0
174	0	1
176		99		0			0
180	0	1
181	0	1
183		1		0			0
186		1		0			1
187	0	1
189	0	1
190	0	1
192	1	1
193	0	1
194	0	1
195		99		0			0
196		2		0			0
197	0	1
198	0	1
201		1		0			0
203		1		0			0
210	0	1
212	0	1
214		1		0			0
215	0	1
224	0	1
226	0	1
227	0	1
228	0	1
229	99	99
232	0	1
233	0	1
237	0	1
238	0	1
239		1		0			1
240		1		0			0
241		1		0			0
243		1		0			0
244		1		1	0	1	1
246		1		1			1
247		1		0			0
249	0	1
250	0	1
251	0	1
252		1		0			0
253		1		0			1
254		1		0			1
255		1		0			0
257		1		0			0
260		1		0			0
263	0	1
264	0	1
265	0	1
269	0	1
270	0	1
271		1		0			0
276		1	99	0			0
277		99	99	0			0
279	0	1
280	0	1
287	0	1
289		1	99	0			1
291		1		0			1
293	0	1
294	0	1
296	0	1
302	0	1
311	0	1
313	0	1
314	0	1
322	0	1
323	0	1
324	0	1
330	0	1
339	0	1
340		1		0			1
341	0	99
342	0	1
343	99	99
344	0	1
346	0	1
349	0	1
351	0	1
352		1		0			0
355	0	1
358	0	1
364	0	1
367	0	1
372	0	1
374	0	1
375	99	1
378	0	1
379	0	1
386	0	1
387	0	1
388	0	1
389	0	1
390	0	1
391	0	1
393	0	1
394	0	1
395		1		0			0
396	0	1
397	0	1
399	0	1
400		3		1	1	0	1
401	0	1
402	0	1
405		1		0			0
406		1		1	1	0	1
407	0	1
409	0	1
417	0	1
419	0	1
423	0	1
425	0	1
426	0	1
427		2		1	1	0	1
435	0	1
437	0	1
439	0	1
440	0	1
441	0	1
444	0	1
448		1		0			0
450	0	1
452	0	1
457	0	1
458	0	1
461	0	1
462	0	1
471	0	1
472		2		1	1	0	1
473		1		0			0
474	0	1
480	0	1
481	0	1
482	0	1
483	0	1
485	0	3
486	0	1
487	0	1
488	0	1
489	0	1
497	0	1
498	0	1
499	0	1
502	0	1
504	0	1
505	0	1
508		1		0			0
509	0	1
512	99	99
514	0	1
518	0	1
519	0	1
523	0	1
524	0	1
525	0	1
528	0	1
533	0	1
534		2		1	0	1	1
535	0	1
538	0	1
539	0	1
540	0	1
541	0	1
554	0	1
555	0	1
556	0	1
558	0	1
559	0	1
563	0	1	99
564	0	1
565		99		0			0
569	0	1
570	0	1
571	0	1
573	0	1
574	0	99
578	1	1
579	0	2
583	0	1
584	0	1
586	1	1
587	0	1
588	0	1
591	0	1
593	0	1
597	0	1
599	0	1
603	0	1
604	0	1
610		1		0			0
611	0	1
612	0	1
613	0	1
614	0	1
615	0	1
616	0	1
617	0	1
618	0	1
620	0	1
621	0	1
623	0	1
624	0	1
625	0	1
626	0	1
627	0	1
628	0	1
629	0	1
630	0	1
631	0	1
632	0	1
633	0	1
634	0	1
637	0	1
639		1		0			0
640	0	1
641	0	1
642	0	1
643	0	1
646	0	1
647	0	1
648	0	1
650	0	1
653	0	1
655	0	1
662	0	1
663	0	1
664	0	1
667	0	1
669	0	1
670	0	1
671	0	1
674	0	1
679		1	99	0			0
681	0	1
682	0	1
683	0	1
685	0	1
687	0	1	99
691	0	1
692	0	1
693	0	1
695	0	1
696	0	1
700	0	1
702	0	1
704	0	1
707	0	1
708	0	1
710	0	1
711	0	1
713	0	1
714	0	1
716	99	99
717	0	1
718	0	1
721	0	1
722	99	99
723	0	1
726	0	1
728	0	1
730	0	1
732	0	1
733	0	1
736	0	1
737	0	1
740	0	1
742	0	1
746	0	1
747	0	1
750	0	1
751	0	1
753	0	1
754		1		0			1
755	0	1
756	0	1
757	0	1
758	0	1
760		1		0			0
762	0	1
763	0	1
764	0	1
771	0	1
775	0	1
777	0	1
780	0	1
782	0	1
786	0	1
787	0	1
791	0	1
792	0	1
793	0	1
796	0	1
797	0	1
800	0	1
801	0	1
802	0	1
807	0	1
809	0	1
825	0	1
830	0	1
832	0	1
836	0	1
842	0	1
843	0	1
846	0	1
847	0	1
849		2	99	0			0
854	0	1
857	0	99
859	0	1
861	0	1	99
862	0	1	99
864	0	1	99
866	0	1	99
867	0	1	99
869	0	1
874	0	1	99
879	0	1
880	0	99
884	0	1
895		1		0			0
896	0	1
898	0	1
900	0	1
902	0	1
905	0	1
907		1		1	1	0	1
911	0	1
915	0	1
917	0	1
918	0	1
920
921	0	1
922	0	1
957	99	99	99
959	0	1
972	0	1
977	0	1
980	0	1
981	0	1
983	0	1
984	0	1
988		2		0
990	0	1
991	0	2
992	0	1
993	0	1
995	0	1
997	0	1
999	0	1
1000	0	1
1001	0	1
1005	0	99
1006	0	1
1007	0	1
1008	0	1
1009	0	1
1010	0	1
1011	0	1
1012	0	1
1014	0	1
1015	0	1
1020	0	1
1022	99	1
1024	0	1
1026	0	1
1033	0	1
1037	0	1
1039	0	1
1041	0	1
1043	0	1
1056	0	1
1063	0	1
1066	0	1
1067	0	1
1068	0	1
1069	0	1
1070	0	1
1071	0	99
1072	99	1
1075		1		0			0
1077	0	1
1078	0	1
1081	0	1
1085	0	1
1091	0	1
